# Supplementary material for: Plasma ALS and Gal-3BP differentiate early from advanced liver fibrosis in MASLD patients
Source: Biomark Res. 2024 Apr 29;12:44. doi: 10.1186/s40364-024-00583-z (PMC11057169; doi:10.1186/s40364-024-00583-z)
Supplement: Supplementary file 2 — Supplementary Material 2. [file 40364_2024_583_MOESM2_ESM.xlsx]

## Sheet: 1. LC-MS Data
									SAF score	S3A2F0	S1A1F0	S1A0F0	S1A0F0	S0A1F0	S1A0F0	S1A1F0	S1A3F0	S0A0F0	S2A0F0	S1A0F0	S3A2F0	S3A3F0	S3A1F0	S1A1F0	S0A0F0	S0A0F0	S0A0F0	S2A1F0	S0A0F0	S2A0F0	S3A1F0	S2A3F0	S0A1F0	S2A3F1	S3A4F1	S3A1F1	S2A3F1	S1A1F1	S2A1F1	S1A0F1	S2A1F1	S2A1F1	S1A1F1	S0A0F1	S3A3F1	S1A2F1	S3A3F1	S2A0F1	S2A0F1
									Steatosis	3	1	1	1	0	1	1	1	0	2	1	3	3	3	1	0	0	0	2	0	2	3	2	0	2	3	3	2	1	2	1	2	2	1	0	3	1	3	2	2
									Activity	2	1	0	0	1	0	1	3	0	0	0	2	3	1	1	0	0	0	1	0	0	1	3	1	3	4	1	3	1	1	0	1	1	1	0	3	2	3	0	0
							F3F4 vs F0F1F2		Fibrosis	0	0	0	0	0	0	0	0	0	0	0	0	0	0	0	0	0	0	0	0	0	0	0	0	1	1	1	1	1	1	1	1	1	1	1	1	1	1	1	1
accession	protein name	gene_name	mol. weight (Da)	coverage (%)	#peptides	#specific_peptides	log2(Fold Change)	p-value		Patient 160	Patient 139	Patient 102	Patient 169	Patient 8	Patient 204	Patient 163	Patient 135	Patient 32	Patient 74	Patient 79	Patient 126	Patient 155	Patient 2	Patient 50	Patient 63	Patient 183	Patient 128	Patient 3	Patient 179	Patient 122	Patient 19	Patient 225	Patient 164	Patient 64	Patient 93	Patient 171	Patient 186	Patient 12	Patient 41	Patient 201	Patient 222	Patient 198	Patient 215	Patient 59	Patient 180	Patient 175	Patient 187	Patient 203	Patient 98
ALS_HUMAN	Insulin-like growth factor-binding protein complex acid labile subunit	IGFALS	66035	48.26	22	22	-0.845399	4.26068e-09		24.8698	24.7601	24.8802	24.1443	24.3571	24.0682	24.4625	24.9066	24.803	21.9693	24.5057	24.1577	25.0421	24.9447	24.6681	24.3352	24.6058	23.1822	24.8908	24.3362	23.9176	24.3997	25.1206	24.9569	25.1928	23.9838	22.9652	24.3651	23.6487	25.1279	24.3825	24.7456	24.3392	23.2227	24.7865	24.0569	24.5188	24.644	24.3952	24.6527
FA5_HUMAN	Coagulation factor V	F5	251703	13.31	20	20	-0.758289	2.14278e-12		23.0142	22.5564	22.4954	22.8457	22.4036	22.7243	23.0644	20.9435	22.4431	22.3825	22.202	22.54	21.8925	22.2686	22.9096	22.6884	22.5258	21.6669	21.9081	22.4149	22.6663	22.2292	22.1347	22.2309	22.8964	21.6087	22.9023	22.8055	22.899	22.2075	22.5051	22.2199	22.557	21.5196	22.4215	22.3719	22.0147	22.683	22.1335	22.5923
APOA_HUMAN	Apolipoprotein(a)	LPA	501319	36.41	27	25	-0.724375	0.00992749		21.8873	21.7451	24.5117	20.5197	22.5581	18.2382	20.8394	22.8834	21.8719	21.9682	20.5484	21.209	21.1298	18.6843	17.5936	21.959	20.8824	22.6685	20.5937	20.9806	24.9487	21.7544	23.6107	22.3045	23.7939	22.4337	25.1171	21.7854	21.763	21.4454	20.8891	17.6983	21.0031	23.6999	21.9797	24.2343	21.9471	21.8697	23.0898	23.5062
HPTR_HUMAN	Haptoglobin-related protein	HPR	39030	71.26	29	13	-0.69999	9.36229e-08		26.4149	25.0628	25.2173	25.5061	25.3124	25.4939	25.5769	26.5842	26.3851	24.9657	25.3639	24.1516	25.0465	26.2167	26.2727	25.3201	25.3326	25.4559	25.9339	25.0414	25.9621	24.4844	25.0112	26.2292	25.5436	23.711	25.4172	24.5948	25.3934	25.3444	25.5529	25.2302	24.4136	25.5135	25.8376	25.1127	24.8634	25.5416	25.6145	25.5211
FA11_HUMAN	Coagulation factor XI	F11	70109	40.16	17	16	-0.55816	0.000408147		20.0788	22.0819	22.2449	22.3952	22.4474	22.8351	22.3137	22.4709	21.962	18.25	21.6125	22.5696	22.0161	22.4245	21.5258	21.149	19.5609	19.9533	22.4108	22.5053	22.7806	22.7662	21.0869	19.4417	21.6646	21.9019	22.1954	22.5013	21.5395	22.2371	22.021	21.9664	21.4889	21.1631	21.9933	22.626	21.9918	20.6943	22.4174	22.3451
CNDP1_HUMAN	Beta-Ala-His dipeptidase	CNDP1	56706	34.12	13	13	-0.535981	0.00165119		21.9633	21.3712	22.2476	21.7795	21.844	21.0219	21.6871	21.0545	21.3434	20.7669	21.0097	22.3336	21.4654	21.9073	22.3114	22.6724	21.2526	22.0233	22.3699	22.3202	21.753	21.1983	21.0453	21.8256	22.3275	20.8188	21.5384	22.5727	20.4668	22.5882	21.5226	21.6728	21.7684	18.9326	20.7026	22.4321	21.7267	22.217	21.7672	22.2183
FCN2_HUMAN	Ficolin-2	FCN2	34001	18.85	3	3	-0.513888	0.000509764		19.5034	18.716	19.2301	19.3094	19.465	19.5297	20.0388	19.1237	19.829	20.3779	20.5646	21.0906	19.6019	19.1934	20.2798	18.8039	19.845	19.4042	20.3555	19.4696	21.0901	20.06	18.5628	18.8251	18.4077	20.4555	17.9895	19.2061	19.461	18.032	20.3646	17.6498	19.2856	19.5628	20.1619	18.8018	19.4709	20.2281	18.6984	19.9186
PLSL_HUMAN	Plastin-2	LCP1	70288	10.69	5	5	-0.479123	0.0186116		20.4427	19.8819	18.4586	17.6325	19.397	18.9455	18.7529	18.8346	17.7855	18.3771	20.5331	18.8183	19.3245	17.9654	16.441	20.4961	18.9753	18.3832	19.4377	19.2101	20.1408	17.5215	15.9867	17.9153	18.3167	19.9914	16.3827	18.4643	18.8642	20.0522	18.763	19.7088	19.0445	17.8883	18.6426	18.5476	17.4436	20.0435	18.2276	14.9671
PROC_HUMAN	Vitamin K-dependent protein C	PROC	52071	30.15	9	9	-0.47489	5.42841e-06		22.5172	20.8914	22.4628	21.9835	22.1837	22.1678	21.7813	22.157	22.6393	21.573	22.3918	21.9579	21.7345	21.9243	22.0893	21.4893	22.0725	22.1828	22.049	22.1609	21.1329	21.997	21.7351	20.5442	21.9477	22.3997	21.6569	22.0832	21.8637	22.0888	21.9273	21.3768	21.884	21.5041	22.1105	22.0604	22.191	21.2839	22.016	21.7985
FHR4_HUMAN	Complement factor H-related protein 4	CFHR4	65351	6.92	4	2	-0.425644	0.000568293		19.2505	19.2961	19.2722	20.1391	21.1682	19.3757	19.2762	19.293	19.5867	19.3459	20.2877	19.7681	19.6928	19.2532	19.2039	18.1837	18.2895	19.6821	19.078	19.1144	20.3961	18.6631	18.8386	19.5172	19.4965	20.7892	20.3515	19.6962	19.0597	19.6583	20.5628	19.2335	19.114	20.0809	19.4138	20.0226	19.0643	19.2654	19.4269	19.0653
APOF_HUMAN	Apolipoprotein F	APOF	35399	33.44	5	5	-0.420073	3.14347e-06		21.2856	21.4519	21.6529	21.9074	21.9832	22.4626	22.4709	21.2129	23.057	22.0679	22.2454	21.8448	20.8425	21.7249	22.0171	22.8389	22.2169	22.6952	22.1376	22.0871	22.2433	21.5394	21.6059	21.7637	21.6498	21.1523	21.4944	21.2197	22.7156	22.1402	22.9673	21.7271	22.0409	22.2648	22.3097	21.8663	21.4312	22.0752	21.7468	22.0997
IBP3_HUMAN	Insulin-like growth factor-binding protein 3	IGFBP3	31674	9.62	3	3	-0.407673	0.0733373		22.0406	21.9266	21.9324	21.5861	19.0612	25.5871	22.5035	22.4369	22.2329	17.8617	21.8339	21.2053	22.5739	22.5522	21.9808	20.9693	25.601	21.7211	22.4215	21.1288	19.0959	21.4187	22.4798	21.5297	22.0429	21.9185	21.3793	21.9737	21.7162	22.6741	21.4834	22.4609	22.5322	25.4237	22.3537	22.4001	21.0274	21.4241	22.2623	21.7384
APOL1_HUMAN	Apolipoprotein L1	APOL1	43974	36.43	8	8	-0.391447	9.67582e-09		24.3307	23.8798	24.1351	24.1995	24.0942	23.7545	24.1961	25.1051	24.4834	23.4056	24.0073	24.0409	24.4308	24.6596	24.6997	24.3079	24.3033	23.8346	24.3398	24.0662	24.7023	24.1594	24.328	25.0138	24.6991	23.8671	24.1077	24.2736	23.7879	24.5467	24.0612	24.3589	24.4813	24.3679	23.7616	24.4321	24.3096	24.4337	24.1375	24.4578
LCAT_HUMAN	Phosphatidylcholine-sterol acyltransferase	LCAT	49578	34.32	10	10	-0.373108	2.90975e-06		21.9048	22.3625	22.214	22.4032	22.6949	22.6211	22.1634	21.859	21.3555	22.3011	21.6017	22.2474	21.3152	21.7315	22.4232	22.426	21.5709	21.9396	22.6122	21.9528	22.1002	22.309	21.7546	21.6685	22.3124	22.4796	21.8477	22.358	21.8247	22.1304	22.2297	22.1381	22.4518	21.332	22.3511	21.9582	21.2971	22.0297	22.1464	21.6046
APOM_HUMAN	Apolipoprotein M	APOM	21253	48.94	7	7	-0.360606	3.57738e-07		25.4427	25.9047	25.5742	24.8346	25.4489	25.3722	25.6144	25.0297	25.5446	25.5529	25.2616	25.2757	24.5107	25.1627	25.5508	25.5156	25.5285	25.4829	25.6699	25.3825	24.9591	25.2717	25.0131	25.0229	24.3722	24.5056	24.4989	25.1586	25.0949	25.226	25.0445	25.1951	25.1552	25.367	25.3706	25.5553	24.7677	25.8255	25.2123	24.8796
APOC4_HUMAN	Apolipoprotein C-IV	APOC4	14553	32.28	4	4	-0.356846	0.041783		22.7658	22.7264	21.9711	22.4848	21.9267	21.0883	22.1598	21.7182	21.7297	21.377	20.5884	22.4826	22.4383	21.3329	23.3935	22.1383	22.3109	21.4758	22.8423	21.9303	20.2509	23.7685	21.7613	19.6615	20.3058	20.5679	21.6863	23.3746	21.217	22.3922	21.7915	21.1155	23.2672	22.0285	20.8169	23.9521	21.5086	21.451	19.0624	21.8938
CO4A_HUMAN	Complement C4-A	C4A	192785	69.78	109	5	-0.347231	0.00330622		22.8424	23.4867	23.06	24.6031	23.1057	22.7791	23.7783	23.6322	23.7863	22.9269	22.8254	23.7663	23.8007	23.9259	22.3788	24.4698	23.2374	23.883	23.9509	23.772	22.963	21.0507	22.0195	24.7531	24.313	23.1079	23.3155	23.3156	23.7574	23.8754	23.3131	23.8214	23.225	23.3313	24.1089	23.0052	23.4651	23.9214	22.1728	23.4994
KLKB1_HUMAN	Plasma kallikrein	KLKB1	71370	50.63	22	21	-0.334154	1.27889e-07		25.1526	25.6492	25.4475	25.5564	25.5492	25.5412	25.5055	26.0203	25.7598	25.277	25.5809	25.5059	25.5805	25.8232	25.1468	25.4601	25.2719	25.4076	25.1174	25.0312	25.535	24.6248	25.2542	24.9504	25.6576	25.3207	25.2878	25.7822	25.1628	25.015	24.8084	25.3804	25.5206	25.1736	25.4061	25.559	25.08	25.0326	25.5794	25.4387
FETUB_HUMAN	Fetuin-B	FETUB	42055	34.55	8	8	-0.310659	0.000909048		21.8961	21.8519	21.3063	22.751	22.6166	22.4489	22.0253	23.3388	21.8693	22.7705	22.3992	21.8218	21.8755	21.4835	21.7909	21.8871	21.9398	21.8634	21.1109	22.4335	22.2207	22.3598	22.5526	22.5363	22.3894	21.918	22.0787	21.2517	21.9224	22.4998	22.0166	22.2489	22.4205	21.9374	22.2541	22.3822	22.0426	20.5378	21.6451	22.6838
A1AG2_HUMAN	Alpha-1-acid glycoprotein 2	ORM2	23603	53.73	15	12	-0.307084	2.03727e-06		27.8877	28.2784	27.9665	28.7627	28.2106	27.9771	28.5489	28.152	27.5566	27.9286	28.2911	28.4304	28.3882	28.2613	27.7383	27.8426	28.0311	28.036	28.3123	27.4857	28.848	28.0826	28.3237	28.3351	27.8956	27.8281	28.306	28.1975	27.8355	28.2226	27.9532	27.9907	27.9179	27.9403	27.3583	27.8329	27.7679	27.639	28.1519	28.0391
CAH1_HUMAN	Carbonic anhydrase 1	CA1	28870	49.81	9	9	-0.299778	0.157472		20.453	20.7536	20.121	20.986	21.4194	21.0252	21.7914	20.3491	22.1365	19.6807	19.724	23.4282	26.5522	21.6467	19.3723	21.0755	21.9131	18.8054	21.8477	24.6489	19.6919	19.2059	18.3505	19.6384	21.5307	21.4433	19.762	22.3878	22.4782	21.4096	21.2353	18.2374	20.7089	20.9777	20.3649	19.6186	20.0419	19.7811	21.6137	21.3252
APOC1_HUMAN	Apolipoprotein C-I	APOC1	9332	28.92	5	5	-0.297431	6.12013e-05		27.3244	27.6972	27.1158	26.9676	27.3438	26.9638	27.2164	26.7965	27.084	27.4131	26.4973	27.2244	26.4509	26.3401	27.5379	27.1102	27.6015	27.0333	27.6577	27.432	26.3335	27.7962	27.3353	26.0199	26.356	26.3583	26.6065	27.506	26.2729	26.5785	26.7687	26.7819	27.3314	27.1871	26.292	27.5628	26.7994	27.4306	26.5098	26.758
SAMP_HUMAN	Serum amyloid P-component	APCS	25387	66.82	12	12	-0.293138	5.83208e-05		25.5757	25.5839	25.5037	26.3127	26.5927	25.2292	26.6499	26.3125	25.8505	25.0416	25.7041	26.0552	25.5918	25.7854	25.4688	25.8777	25.6259	25.9647	25.8739	25.0374	26.489	25.4647	25.4018	26.0314	25.9082	25.6064	26.1882	25.7986	26.0116	25.8684	26.3501	25.9086	25.8967	26.1561	25.6633	26.1234	25.38	25.5045	26.0602	25.7439
RET4_HUMAN	Retinol-binding protein 4	RBP4	23010	66.17	12	12	-0.28995	2.81109e-05		26.8874	26.1309	26.6519	25.7641	26.221	26.509	26.9279	27.008	26.1301	27.0345	26.2979	26.1775	26.1601	26.6781	26.0695	26.3058	26.4216	26.2991	27.402	25.9796	26.0237	26.8331	26.3394	26.2252	26.6087	25.8666	26.3032	26.4141	26.18	26.0083	25.8576	26.793	26.7383	26.7979	26.4877	26.8108	26.4161	26.1198	26.4515	26.7048
THRB_HUMAN	Prothrombin	F2	70037	69.29	47	47	-0.275967	5.54163e-11		28.1048	27.6846	27.647	27.8627	27.7701	28.0639	28.1151	27.9762	28.0127	27.6459	28.1072	28.1868	27.4367	27.7446	27.8838	27.738	27.6715	27.684	27.9727	27.9285	27.8692	27.7996	27.7494	27.8887	27.723	27.6663	27.6438	27.7666	27.5699	27.8637	27.6141	27.7183	27.848	27.6029	27.9659	27.9058	27.764	27.6223	27.7094	27.9805
TTHY_HUMAN	Transthyretin	TTR	15887	73.47	14	14	-0.270772	7.57328e-06		30.1656	29.1722	29.1542	28.6034	28.3877	28.9222	29.3752	29.1148	29.6706	29.0498	29.2836	28.9514	28.7744	29.4596	29.4626	28.9859	28.9424	29.1212	29.8716	28.9306	28.8248	28.9325	29.563	29.3206	29.0729	28.3578	28.9463	29.0346	29.1142	29.0976	28.6885	29.0677	29.0604	29.2654	29.3034	29.1456	28.9302	29.1251	29.5553	29.0274
APOC3_HUMAN	Apolipoprotein C-III	APOC3	10852	55.56	6	6	-0.270536	0.0163144		28.3831	28.4047	28.5395	27.3611	28.1785	27.7819	28.2674	28.024	28.0262	27.2244	27.9249	27.3895	27.605	27.3069	28.7266	28.069	28.0722	27.9441	28.7044	27.9462	27.1956	29.2125	27.6073	26.2597	27.3787	26.636	27.621	29.1963	27.5443	27.8521	27.3085	27.1863	28.8519	27.9121	28.1193	29.5589	28.5547	27.7912	27.294	27.62
CO8B_HUMAN	Complement component C8 beta chain	C8B	67047	55.5	24	24	-0.266345	3.31536e-05		24.9864	24.8995	25.0235	25.3875	24.6555	25.0943	25.3273	24.6482	25.3254	24.6519	25.1961	25.3184	25.3473	25.2104	24.841	25.323	24.6416	25.3334	24.8817	24.5816	25.2486	24.4596	25.0177	25.2556	24.9196	24.9529	25.1591	24.6335	25.329	25.3963	25.6009	25.4109	24.561	25.0902	25.7204	24.9485	24.6952	25.3788	25.2518	25.4319
APOD_HUMAN	Apolipoprotein D	APOD	21276	37.57	10	10	-0.26438	0.002242		26.7715	26.1078	25.68	26.209	26.4337	26.2913	26.1396	24.7324	26.7205	25.8966	26.4775	26.1954	24.7915	26.0181	25.918	25.6973	25.8494	25.8662	26.4932	26.3855	26.2767	25.77	25.9835	26.3027	25.7133	24.6806	25.4353	25.3126	26.6237	26.0571	26.0289	26.2737	25.5124	26.5843	25.824	25.904	25.9302	26.1398	25.7728	25.3364
CHLE_HUMAN	Cholinesterase	BCHE	68418	23.59	10	10	-0.262746	0.0248994		21.9096	20.8435	21.4601	22.1308	22.0482	22.6223	22.4129	21.5493	21.9434	21.8615	22.2262	21.8685	21.7319	22.3227	18.8059	21.4938	20.794	21.9641	21.8217	21.874	22.4776	22.0254	21.7434	21.6678	20.8672	22.2234	22.0132	22.104	21.4467	22.2265	22.6063	22.3052	22.5505	22.4179	21.9664	22.5701	22.2607	20.8141	22.0836	21.1934
PRDX2_HUMAN	Peroxiredoxin-2	PRDX2	21892	53.03	8	8	-0.261818	0.159711		18.2326	19.0885	17.8382	18.4509	19.1956	17.7925	19.4933	18.9391	20.574	19.3196	19.3899	20.754	24.9275	20.5216	17.6451	17.8438	21.1507	19.3194	19.4423	22.3537	19.1955	19.0908	18.1799	19.593	17.9339	19.6014	19.0874	19.3904	21.4098	19.0838	19.2497	17.1456	19.0848	18.6987	17.8638	19.2057	18.0891	18.2017	19.8631	18.4955
PON1_HUMAN	Serum paraoxonase/arylesterase 1	PON1	39731	57.46	15	15	-0.260561	0.000544976		25.7883	26.2628	25.9064	25.8052	25.5823	25.6897	25.7477	25.6121	26.0258	25.7589	25.8616	25.8511	25.2841	25.5606	25.922	26.0861	26.391	25.4743	26.5089	24.1748	25.5115	25.5997	25.1898	26.0536	25.8568	26.0647	25.1916	25.1504	25.9895	25.873	26.0159	26.1041	25.5628	25.5948	25.3993	25.6592	25.7957	26.237	25.9454	25.4886
HGFA_HUMAN	Hepatocyte growth factor activator	HGFAC	70682	22.6	7	7	-0.25978	0.14824		21.0221	20.4575	20.2266	19.5148	19.696	19.8487	19.8082	19.1316	20.2488	21.9817	20.3075	21.1383	17.8211	19.2449	19.8323	20.6713	19.0979	19.3331	20.2568	20.298	24.3842	23.4214	19.7969	23.756	19.8129	19.3106	19.8301	21.0068	19.1257	20.2174	18.8816	18.1351	20.6593	20.9192	20.4762	19.6178	19.3628	19.5982	19.608	20.1758
SEPP1_HUMAN	Selenoprotein P	SELENOP	43174	18.37	6	6	-0.254193	0.000406405		23.6337	22.7641	22.9529	22.5609	22.402	22.9498	23.2794	22.8863	23.3277	24.4515	22.8422	23.1776	22.8873	22.8178	22.9271	22.8399	22.8464	22.699	22.7755	22.9386	21.6082	22.6359	22.556	22.4158	23.364	22.7483	23.2926	23.3159	23.4683	22.8382	23.2972	23.272	23.22	23.1801	22.9789	23.6737	23.3109	22.8549	22.8551	22.8492
HEP2_HUMAN	Heparin cofactor 2	SERPIND1	57071	57.52	23	23	-0.244806	0.000152752		26.5666	25.9394	26.0773	26.8134	26.6004	26.386	26.1078	26.9729	26.6072	26.5477	25.8618	26.4826	26.6963	26.8315	26.4818	26.7066	26.2393	26.7471	26.2428	26.5135	27.0946	25.888	26.3967	26.7837	26.2064	26.8381	26.7256	26.4767	25.9952	26.5927	26.7693	26.5111	26.5668	26.6825	26.7795	26.6346	26.3603	26.2459	26.4979	26.5607
SAA4_HUMAN	Serum amyloid A-4 protein	SAA4	14747	59.23	8	8	-0.243613	0.000623358		24.638	25.0616	24.7039	25.4489	25.2778	24.823	24.8042	25.0747	24.9847	24.1479	25.073	25.5522	24.9366	24.3321	24.9179	25.1184	24.5231	24.6528	25.4148	25.0643	25.5055	24.7084	24.9756	25.4701	25.306	25.5686	25.0785	24.5926	24.5653	24.7583	25.2656	25.2342	25.2576	24.7925	24.7401	25.4293	24.7096	24.8601	24.7551	25.0606
ITIH1_HUMAN	Inter-alpha-trypsin inhibitor heavy chain H1	ITIH1	101389	52.91	39	39	-0.241861	2.68413e-05		27.9467	27.5905	27.5091	27.643	27.377	27.2271	27.9668	27.6716	28.0742	26.0901	27.5859	27.4775	26.9377	27.7144	27.7184	27.7688	28.0388	27.8092	27.8268	27.798	27.5429	27.4179	27.7997	27.7885	27.0359	27.1801	27.6376	27.2566	27.5836	27.8329	27.788	27.1673	27.506	27.3192	27.6282	27.6774	27.2321	27.2664	27.8235	27.6662
ANT3_HUMAN	Antithrombin-III	SERPINC1	52602	66.59	41	41	-0.238767	7.73097e-10		28.8442	28.4763	28.4948	28.5289	29.0074	28.7059	28.6964	28.5483	28.8226	28.3466	28.7558	28.4632	28.1057	28.6775	28.4732	28.6616	28.803	28.6965	28.6882	28.4989	28.3746	28.3209	28.501	28.5518	28.6078	28.2812	28.4941	28.3496	28.5842	28.678	28.404	28.5156	28.2505	28.4009	28.9713	28.309	28.4113	28.2416	28.6007	28.5107
LV211_HUMAN	Immunoglobulin lambda variable 2-11	IGLV2-11	12644	39.5	4	4	-0.238351	0.172372		21.6557	21.0705	23.5743	21.8957	22.0925	23.756	21.2028	23.5307	21.5268	23.2695	20.7356	21.742	23.4962	21.622	21.0511	23.5758	23.9249	23.779	21.4984	21.0519	23.9979	20.9116	20.7314	23.8857	22.5988	22.911	22.6801	21.9253	21.6758	23.6695	23.6523	21.0104	23.6671	21.7515	23.5105	23.5515	21.3756	21.4971	22.5142	23.8708
A2AP_HUMAN	Alpha-2-antiplasmin	SERPINF2	54566	55.19	19	19	-0.237266	1.45311e-08		26.8433	26.2233	26.0069	26.1649	26.209	26.205	26.262	26.127	26.4225	25.7968	26.3645	26.1893	26.0414	26.3101	26.4016	26.2994	26.2786	26.1568	26.3436	26.0822	26.3146	26.0936	26.404	26.2697	26.0028	25.9713	26.028	26.2625	26.12	26.3675	25.9096	25.8697	26.0017	26.1306	26.4924	26.1298	26.1774	25.9131	26.2397	26.1481
HPT_HUMAN	Haptoglobin	HP	45205	72.91	41	25	-0.236292	0.0783003		30.7264	30.2099	30.4412	31.8237	31.5372	31.2251	30.5469	30.9611	31.4387	30.5162	29.0004	31.0448	31.2544	30.8862	30.4325	31.5165	30.3365	31.4063	29.9371	30.9076	31.8265	28.681	30.7174	31.3384	30.4852	31.4307	31.3689	30.6353	30.829	30.5922	31.5739	30.8786	30.2242	30.3721	31.4362	30.4163	29.7168	31.0023	30.6131	31.2268
CO6_HUMAN	Complement component C6	C6	104786	43.25	23	23	-0.236117	6.18316e-05		25.1769	25.2487	25.0408	25.3491	25.2871	24.3126	25.2666	25.0314	25.4521	24.8639	25.3325	25.3305	25.052	24.9349	25.3613	25.5943	25.5052	25.1283	24.7173	25.318	25.2559	24.6744	23.6415	25.4281	25.1015	25.1457	23.5958	24.7527	25.2639	25.2735	25.1883	24.6415	25.0434	24.7133	25.6509	25.0354	25.0312	23.8707	25.1503	25.2413
CO4B_HUMAN	Complement C4-B	C4B	192751	69.78	111	7	-0.234962	0.0129257		24.8222	25.1727	25.0985	25.0928	25.1202	24.9734	26.032	25.3567	25.1246	23.9719	26.0384	24.9197	24.7912	24.3402	25.4917	25.4077	24.1001	24.9426	25.6585	24.6397	25.9081	23.5638	25.9966	26.1127	24.4585	25.004	25.2319	25.3128	25.2129	25.4545	24.8174	25.0156	24.669	25.1556	26.0432	24.659	24.1996	24.9365	25.0531	24.4813
A1AG1_HUMAN	Alpha-1-acid glycoprotein 1	ORM1	23512	53.23	14	11	-0.23397	0.00193663		29.777	29.4179	29.6307	30.1673	29.5907	29.508	30.0763	29.3832	30.0632	30.0553	29.6186	29.7454	29.8194	29.4444	29.7959	30.1549	29.0576	29.3355	29.9938	29.9192	30.1969	29.434	29.351	29.4796	29.3867	30.0963	29.6036	29.191	29.2688	29.597	29.6412	29.4636	29.0219	28.8234	30.45	29.301	29.8284	29.7843	29.4863	29.6244
C4BPA_HUMAN	C4b-binding protein alpha chain	C4BPA	67033	63.99	31	31	-0.220337	0.000121967		27.7356	27.9899	28.1796	28.2815	28.0413	28.2679	28.3944	27.6316	28.2976	26.5966	27.9713	28.0438	27.9276	27.8303	27.992	28.0089	28.034	28.2223	28.0701	27.7913	28.567	27.9113	27.7675	28.318	27.9052	27.7884	28.1719	28.6228	28.3371	27.8823	28.3283	27.9265	27.9844	27.9278	28.6239	28.3013	28.0939	27.5949	27.8965	27.9601
C1RL_HUMAN	Complement C1r subcomponent-like protein	C1RL	53498	17.04	5	5	-0.211197	0.206458		20.8551	21.1863	20.5615	21.404	21.3382	18.768	20.5342	20.6779	20.3568	21.108	20.306	19.7677	20.8939	21.2715	21.3233	21.1353	20.9988	21.6398	21.0419	20.262	21.1742	20.6483	21.4023	21.2633	20.8968	21.3318	19.4226	20.7119	21.3857	21.7039	21.3233	20.9125	17.2331	21.0555	20.4315	20.7698	20.5694	21.2977	18.4942	19.6239
ACTB_HUMAN	Actin, cytoplasmic 1	ACTB	41737	47.73	13	8	-0.208883	0.4985		19.5873	19.4361	19.5828	19.4857	19.7367	16.327	19.4137	19.1904	20.5284	21.7434	21.017	19.6246	15.908	17.7174	21.2023	20.703	19.5823	21.3071	17.3257	15.7016	22.4344	21.053	17.6976	19.9428	21.8177	19.4969	15.7842	19.4213	19.7941	19.8198	18.715	20.9392	19.4966	16.0276	22.0074	15.156	16.5652	20.2319	19.6471	20.203
ZPI_HUMAN	Protein Z-dependent protease inhibitor	SERPINA10	50707	39.64	13	13	-0.199293	0.0322775		22.3041	22.0608	22.1317	22.202	21.2835	21.4552	21.7909	22.1417	21.3617	22.2583	21.7868	21.6598	22.31	21.0308	22.4326	21.7411	20.4397	22.3359	21.5768	22.3636	21.907	21.7571	22.2174	22.404	20.8704	20.9973	21.1328	22.3722	21.8206	22.2826	21.342	21.7428	22.4044	21.2939	22.2686	22.1345	22.0274	21.393	22.1547	22.4198
CO8A_HUMAN	Complement component C8 alpha chain	C8A	65163	42.29	19	19	-0.196534	0.000248818		24.3645	24.2314	24.2229	24.6497	23.4837	24.1677	24.4338	24.0085	24.6126	23.9398	24.4938	24.4843	24.5267	24.3784	24.3736	24.7284	24.2154	24.0585	24.3296	24.1633	24.3925	23.8214	24.2196	24.5147	24.3063	24.3769	24.4364	23.9158	24.4291	24.6371	24.5767	24.8129	23.6249	24.1776	24.8583	24.3233	23.902	24.6583	24.359	24.6584
ZA2G_HUMAN	Zinc-alpha-2-glycoprotein	AZGP1	34259	54.7	18	18	-0.194408	0.000123012		27.6435	26.8375	27.1152	26.4957	27.2983	27.005	27.4449	26.5913	26.9704	27.0256	27.4718	27.1073	26.7114	26.9662	27.2421	26.6978	26.9402	28.1573	27.3829	27.0941	26.6264	26.7311	26.7319	26.8571	26.8116	26.3416	26.9312	26.9246	27.0051	26.703	26.8042	26.9772	26.8401	27.2628	27.3741	26.977	26.8698	26.7516	27.2651	26.7704
ITIH2_HUMAN	Inter-alpha-trypsin inhibitor heavy chain H2	ITIH2	106463	39.32	28	28	-0.194263	9.77801e-06		27.9586	27.8116	27.6949	27.7638	27.8375	27.7878	28.0357	28.0075	27.9419	26.3802	27.9291	27.7896	27.2306	27.5785	27.7557	27.846	27.9971	27.8741	27.7462	27.8077	27.3892	27.2158	27.8579	27.6962	27.6712	27.2903	27.7938	27.8743	27.6642	27.8132	27.6741	27.1606	27.6617	27.9665	27.8571	27.7323	27.7409	27.7178	27.8461	27.8874
APOC2_HUMAN	Apolipoprotein C-II	APOC2	11284	43.56	6	6	-0.190966	0.0898537		26.2135	26.5554	26.5528	25.6127	25.9376	25.3797	26.1944	25.5133	25.8998	25.2751	25.929	25.8986	25.6138	24.8766	26.7642	26.0728	26.2872	25.4151	26.479	26.1112	25.3681	27.224	25.311	25.0278	24.7748	24.8563	25.5816	27.3436	25.4131	25.7397	25.4423	24.9061	26.9953	26.2753	26.0912	27.2686	26.4017	25.8652	24.7745	25.1609
PI16_HUMAN	Peptidase inhibitor 16	PI16	49471	14.69	4	4	-0.177517	0.588938		17.4722	18.7833	18.6652	18.5466	19.1201	20.0809	19.4737	17.6326	15.5359	16.3286	17.949	18.8688	19.8077	19.4349	19.4718	20.941	19.1468	18.6126	17.542	18.9277	12.3195	19.3266	18.892	18.3601	16.3054	16.1358	18.744	19.1317	16.9694	14.3233	15.3085	15.8438	19.7437	19.8826	16.9044	18.8592	19.2955	18.9235	18.7642	19.1901
ITIH4_HUMAN	Inter-alpha-trypsin inhibitor heavy chain H4	ITIH4	103357	61.51	57	57	-0.172876	0.000198793		27.533	27.3605	27.7308	28.175	27.4817	27.4032	28.0366	27.9914	28.0059	27.4998	27.8754	27.7889	27.5898	27.5124	27.992	27.8686	27.8324	27.9179	27.5884	27.9355	28.0752	27.343	27.6814	28.0479	27.4095	27.3089	27.8374	27.8253	27.4678	27.7753	28.0271	27.4246	27.2218	27.5846	28.2159	27.6364	27.523	27.6852	27.6611	27.8885
TETN_HUMAN	Tetranectin	CLEC3B	22537	55.94	9	9	-0.172049	0.010773		23.584	23.4943	22.6062	23.2899	23.1406	23.8824	23.7614	22.2251	23.8193	23.1941	23.9772	23.7886	22.9722	23.9255	24.1507	24.0561	23.8499	23.4671	23.2954	24.0825	23.3957	23.8536	23.8859	24.0039	23.322	23.4021	23.3998	23.3759	23.8236	23.322	23.1137	22.9692	23.4179	23.7571	23.8751	22.6037	23.841	23.6883	23.8566	23.4656
PROS_HUMAN	Vitamin K-dependent protein S	PROS1	75123	36.24	17	17	-0.171302	0.00387603		25.4496	25.6313	25.6271	25.5219	25.3619	25.6709	25.9188	25.2664	25.7552	24.4314	25.6979	25.1773	25.1421	25.6512	25.0119	25.2452	25.0216	25.2289	25.0749	24.9017	25.2464	25.1481	25.0515	25.0516	25.2719	25.2769	25.5768	25.6564	25.465	25.0738	25.5174	25.6239	25.3963	25.3871	25.7605	25.5562	25.2696	24.9	25.0104	25.4176
PROP_HUMAN	Properdin	CFP	51276	21.96	6	6	-0.170996	0.0416736		22.809	22.0905	22.4333	22.029	22.3817	22.3909	22.7326	21.5243	22.6177	22.44	23.4775	22.4984	21.6969	22.3142	22.7612	22.2119	22.3226	22.1533	22.3186	22.5544	22.8409	22.7388	22.1122	22.4467	22.0607	22.1352	22.9428	22.2021	22.6588	22.5885	21.7787	22.2305	21.2481	22.3554	23.3211	22.8705	22.8018	22.488	23.0638	21.8304
FA10_HUMAN	Coagulation factor X	F10	54732	14.96	6	6	-0.164807	0.0941052		20.7728	21.509	22.2399	22.4206	22.4462	22.7017	22.9441	22.5184	21.2902	22.0691	22.6266	22.5251	21.5367	22.5155	22.4165	22.0438	21.266	22.1216	22.5591	22.2859	22.3768	22.3721	22.3518	22.5083	21.7511	22.061	21.7381	22.0029	21.9226	22.0547	21.9054	22.2609	21.6201	22.5765	22.5778	22.3104	22.3284	22.1129	21.6505	22.4995
IC1_HUMAN	Plasma protease C1 inhibitor	SERPING1	55154	41.8	26	26	-0.162318	0.000186635		27.8882	27.7522	27.5374	27.6452	27.7972	28.0115	28.3259	27.738	27.6117	27.5102	27.659	27.7098	27.4772	27.7137	27.3271	27.9888	27.7415	27.6863	27.8836	27.9645	28.0156	27.1612	27.3177	27.8206	27.4042	27.658	27.5345	27.445	27.7555	27.8134	27.7926	27.9972	27.598	27.7774	28.2799	27.3169	27.3018	27.959	27.7512	27.5146
IPSP_HUMAN	Plasma serine protease inhibitor	SERPINA5	45675	26.6	8	8	-0.161767	0.173083		22.5759	22.7026	20.5198	21.661	21.7919	22.1294	23.0183	20.873	20.5309	22.4321	18.5883	21.6704	22.1023	21.9365	22.391	21.8383	22.2726	22.1139	21.9643	22.2402	20.3997	21.392	22.0728	22.0518	20.4767	21.4284	22.2447	22.3517	21.6378	21.3297	22.3907	22.3468	22.7235	22.7025	22.9876	22.6603	22.2329	20.912	22.3778	22.3995
GELS_HUMAN	Gelsolin	GSN	85698	49.36	27	27	-0.157472	0.00318352		27.2566	26.9128	26.8242	26.1689	26.4063	27.2652	27.153	26.3473	27.2614	26.5712	27.6272	26.8678	26.5071	27.0951	27.1958	26.8321	26.7653	26.3119	26.678	26.9288	26.4994	26.7057	26.7478	26.8567	26.6285	26.2599	26.4746	26.5588	27.147	26.8014	26.5832	26.8553	26.6401	26.1511	27.1408	26.4662	27.0963	26.6347	27.1281	26.8944
PRG4_HUMAN	Proteoglycan 4	PRG4	151061	8.69	9	9	-0.155505	0.340717		21.3035	21.3517	20.7135	22.3792	20.8251	21.5672	23.0965	22.4444	21.1178	22.8917	23.2856	22.5283	21.3844	21.6236	23.3773	21.8838	20.885	22.7288	22.5227	21.0004	22.593	21.2068	23.2118	22.7396	21.4758	22.5609	20.9652	22.8596	21.2415	22.2155	23.0516	22.2109	21.9069	22.1157	21.7228	21.9265	20.7088	22.5062	22.3663	22.4613
IGF2_HUMAN	Insulin-like growth factor II	IGF2	20140	13.89	2	2	-0.155192	0.124017		21.3273	20.9936	20.8441	20.5513	20.3743	20.8194	21.6649	21.3232	20.9692	19.3782	18.2226	20.1823	21.6182	21.0269	20.6883	20.4947	20.9633	20.1252	21.3107	20.3979	19.5168	20.9109	20.9186	20.8715	20.7636	20.136	20.4536	20.8925	20.6025	21.1543	19.8083	20.987	20.5709	20.0492	21.4603	21.3025	20.8618	21.0614	18.634	20.7334
CO8G_HUMAN	Complement component C8 gamma chain	C8G	22277	61.88	10	10	-0.150287	0.00403247		24.3447	24.2639	24.0522	24.7066	24.406	23.9719	24.4719	23.9541	24.4699	23.9148	24.3584	24.3628	24.7003	24.5097	23.9039	24.653	24.146	24.1507	24.1114	24.0592	24.4811	23.3246	24.0681	24.4843	24.4825	24.5645	24.3117	24.1674	24.6049	24.4089	24.63	24.8482	23.9153	24.2327	24.5729	24.3782	24.1306	24.7332	24.2467	24.5329
HBB_HUMAN	Hemoglobin subunit beta	HBB	15998	95.24	18	11	-0.14971	0.283849		27.1895	27.0182	27.2972	27.4659	27.6748	27.5184	27.7925	26.9248	28.1533	27.2608	27.1984	29.4523	32.1349	28.3345	26.3359	27.418	28.5814	27.0311	28.0449	30.4265	27.0341	26.4928	27.2029	27.1937	27.9121	28.34	27.0117	28.3812	29.2038	27.4818	28.147	27.8284	26.5427	28.0099	27.7146	26.7681	27.7068	27.5776	28.1454	27.5993
HBA_HUMAN	Hemoglobin subunit alpha	HBA1	15258	85.21	15	15	-0.147468	0.291251		27.4579	27.3418	27.601	27.8165	27.9123	27.8308	28.1537	27.1684	28.6292	27.471	27.5118	29.6575	32.3761	28.7112	27.01	27.8602	29.2272	27.5244	28.4456	30.8473	27.1563	26.7204	27.9158	27.4804	28.1145	28.4334	27.2198	28.6642	29.0087	27.9179	28.4724	28.0198	26.6999	28.329	28.1562	26.9778	27.9406	27.8516	28.0098	27.7856
FA12_HUMAN	Coagulation factor XII	F12	67792	40.65	17	17	-0.144321	0.069222		25.394	25.6617	25.6605	25.6533	25.3189	25.8547	25.9807	26.1181	25.4077	24.4251	25.7752	25.64	24.9851	25.1722	25.0306	24.9782	25.72	25.0161	25.7395	24.8832	25.6287	25.4079	25.714	25.0178	24.5349	24.95	25.6482	25.5471	25.0622	25.9089	25.6611	25.2379	24.4546	25.4318	25.8906	23.3109	25.5908	25.7189	25.6818	25.4609
C1R_HUMAN	Complement C1r subcomponent	C1R	80119	44.11	25	25	-0.136935	0.000116277		25.8406	25.8063	25.8072	26.0571	26.2182	26.1492	26.2092	25.8679	25.7408	25.8628	26.0812	26.2765	25.9234	25.9073	25.7243	25.865	25.7895	26.1264	25.8584	25.8484	26.1819	26.0401	26.1285	25.4141	26.0938	25.9467	26.2328	26.0773	25.9871	25.8201	25.85	26.0116	25.9297	26.077	25.7071	25.8535	25.3517	25.7388	25.4329	26.0185
C4BPB_HUMAN	C4b-binding protein beta chain	C4BPB	28357	39.68	7	7	-0.133485	0.0300048		23.0192	23.0744	23.4004	23.7819	23.1945	23.9505	24.1583	23.1686	23.8017	22.5353	23.4718	23.7075	23.6998	23.6531	23.4252	23.7059	23.672	23.8004	23.673	23.1712	24.4492	23.8481	23.0879	23.4245	23.8704	23.165	23.9735	23.7882	23.6815	23.3414	23.7959	23.6246	23.3911	23.2448	24.2242	24.0036	23.8729	23.2319	23.6204	23.7264
APOB_HUMAN	Apolipoprotein B-100	APOB	515605	63.77	272	272	-0.133478	0.0537799		31.1458	30.8002	30.2852	30.5581	30.1697	30.474	31.0106	30.391	30.8015	29.8749	30.7456	30.9611	30.1648	30.4287	31.2537	30.7437	30.3652	30.0608	30.6139	30.7071	30.756	30.8865	30.5232	29.7512	29.8746	30.1974	30.085	30.9804	30.0503	30.6079	30.4687	30.4392	30.7539	31.3168	30.6364	31.1043	30.7054	29.9488	30.3625	30.4925
VTDB_HUMAN	Vitamin D-binding protein	GC	52918	73.84	44	44	-0.127837	0.00414738		29.1217	28.546	28.8458	28.8915	28.9418	28.9376	29.095	29.322	29.2617	28.451	28.8378	29.1343	28.8642	29.0517	28.2816	28.6521	28.736	28.1379	28.9505	28.7061	28.806	28.5233	28.5062	28.6036	28.5666	28.6499	28.6848	28.4707	28.9968	28.8749	28.9184	29.024	28.7404	28.9804	29.0031	28.7969	28.1824	28.7103	28.8423	28.7232
HV311_HUMAN	Immunoglobulin heavy variable 3-11	IGHV3-11	12909	35.04	6	2	-0.114247	0.466937		20.0107	20.7052	19.662	19.6324	19.2145	20.4672	18.6235	18.8362	20.3038	20.2354	20.2187	20.4236	19.6807	18.5164	18.9	20.8062	20.4499	21.9908	19.3261	20.2993	20.556	20.575	21.0326	19.296	20.1296	20.0231	19.4896	18.6816	20.4188	19.4708	20.8258	19.7716	20.466	19.9526	19.2407	19.6208	20.0913	21.6193	20.154	20.911
CFAI_HUMAN	Complement factor I	CFI	65750	43.4	24	24	-0.108629	0.0663321		25.2186	25.5041	25.3712	25.8658	25.7248	25.5961	25.9207	25.4103	25.6893	23.9329	25.4203	25.4869	26.0456	25.5327	25.3368	25.605	25.459	25.222	24.9459	25.2945	26.2033	25.2367	25.5219	25.3604	25.5538	25.7005	25.9149	25.5169	25.4016	25.387	25.8216	25.3181	25.7535	25.4269	25.6553	25.6777	25.5642	25.318	25.5617	25.6463
HBD_HUMAN	Hemoglobin subunit delta	HBD	16055	86.39	12	5	-0.107281	0.592708		19.723	19.3228	19.7631	21.3275	21.6298	21.1534	22.1516	20.8612	22.3917	21.021	20.902	23.6917	26.8968	22.9687	20.6376	21.9983	23.4336	21.521	22.1949	24.8959	21.6403	20.939	21.6732	21.6651	20.7999	22.6102	19.0883	21.2222	23.4671	21.7014	22.0853	22.0538	20.4833	21.9052	22.4674	20.6589	21.3884	21.5692	22.4107	21.884
KAIN_HUMAN	Kallistatin	SERPINA4	48542	55.5	18	18	-0.107045	0.0692093		26.2238	25.5063	24.6032	25.1183	24.5245	25.2322	25.5199	25.3629	25.8601	24.9395	25.4958	24.9754	24.9374	25.2272	24.8719	25.0313	25.5232	24.8215	25.1988	25.4337	24.9356	25.1043	25.2845	25.1992	24.7692	24.8637	24.5974	25.2281	25.5646	25.0067	25.622	25.1258	25.0809	25.286	25.5388	24.9229	24.8494	24.6113	25.4622	24.9291
HABP2_HUMAN	Hyaluronan-binding protein 2	HABP2	62672	31.79	12	12	-0.106537	0.178319		23.572	23.146	23.268	23.6441	23.5306	23.5445	23.3001	24.0151	23.3299	23.6021	23.7797	23.7699	23.781	23.8055	23.2481	23.7454	22.8164	23.2791	23.6526	23.4947	23.2215	23.4757	23.4656	22.4324	23.3976	23.2445	23.3974	23.2805	23.5859	23.4594	23.4149	23.7058	23.6591	22.9903	23.8922	23.393	23.5043	22.8195	23.8691	23.3101
CO9_HUMAN	Complement component C9	C9	63173	53.13	23	23	-0.106079	0.394998		24.3353	25.6014	25.9861	26.6769	26.7238	26.2611	26.2713	26.1396	26.1635	25.7894	26.1356	25.625	25.9337	25.8541	24.9461	26.175	25.6021	26.1816	25.2173	25.8921	26.6735	24.176	25.3534	26.1866	25.8342	26.0238	26.317	24.6446	26.5802	25.8539	26.1047	26.344	24.4654	25.6988	26.644	25.8225	24.9944	25.7764	25.7148	25.7068
ACTC_HUMAN	Actin, alpha cardiac muscle 1	ACTC1	42019	19.36	6	1	-0.106073	0.462446		18.7232	19.6045	19.726	18.302	19.247	19.0429	19.2266	19.2184	20.1834	20.9909	20.6959	19.4584	18.8336	19.97	20.3859	20.0157	19.489	20.7083	19.498	18.6344	21.5387	20.3265	19.8715	19.0667	20.7571	19.7612	19.5769	19.6167	19.9744	19.5514	18.8415	19.9807	19.9544	19.8117	20.9849	18.5403	19.1778	19.9294	19.8574	20.068
ANGT_HUMAN	Angiotensinogen	AGT	53154	47.63	20	20	-0.100062	0.108375		25.9714	25.899	25.3919	25.11	26.0369	25.8739	26.0756	27.5305	25.8532	26.5349	25.1939	25.8238	25.7093	25.5005	26.0563	25.8191	25.835	25.6687	26.0507	25.7817	25.5916	25.5374	25.7309	25.862	25.6649	25.4651	25.3585	25.297	25.6122	25.7645	25.8602	25.789	26.1627	25.8831	26.2525	25.8471	25.5165	25.5419	25.5383	25.8611
CLUS_HUMAN	Clusterin	CLU	52495	34.08	16	16	-0.0973291	0.0292929		26.4079	26.2569	25.2359	26.0567	26.0368	26.2769	26.4755	26.3176	26.5048	25.6976	26.0936	26.187	26.1001	26.1435	26.0436	26.4197	26.1532	26.1385	26.2058	26.4534	26.2749	25.8284	25.9824	26.2146	25.9072	25.8642	25.6957	25.8354	26.1531	26.0124	26.0269	26.0865	25.7198	25.9036	26.3611	26.1362	25.9582	25.68	26.0599	26.1368
AMBP_HUMAN	Protein AMBP	AMBP	38999	46.59	19	19	-0.0960445	0.0156458		26.6826	26.2126	26.3237	26.2842	26.7728	26.6003	27.0448	26.6781	26.8053	25.8714	26.7337	26.3841	26.1929	26.349	26.34	26.3347	26.7861	26.7382	26.6907	26.6487	26.2934	26.0162	26.4374	26.5055	26.5123	26.0965	26.6956	26.4959	26.4381	26.4698	26.6239	26.2575	26.3634	26.6372	26.6402	26.4837	26.3296	26.0327	26.6157	26.5581
APOA2_HUMAN	Apolipoprotein A-II	APOA2	11175	78	14	14	-0.0924441	0.158295		30.5374	30.072	29.3419	29.7116	29.5992	29.6166	29.9168	29.3575	29.8364	29.8591	29.0658	29.244	29.1158	29.468	29.38	29.4008	29.7125	29.4986	30.1524	29.3456	29.1005	29.2996	29.4676	29.3227	29.2249	28.8981	29.5418	29.5997	29.205	29.4518	29.7163	29.7822	29.5054	29.5875	29.289	29.5702	29.5747	29.9029	29.2046	29.4821
C1QB_HUMAN	Complement C1q subcomponent subunit B	C1QB	26722	41.5	11	11	-0.0921626	0.0294151		24.8939	25.1158	25.0098	25.0824	25.3344	24.8148	24.8725	25.0692	24.5275	24.961	25.1845	25.2923	24.8623	24.7112	25.1396	24.9112	25.1116	25.5	24.8265	25.1653	24.9693	25.2708	24.8939	24.5391	24.8647	24.5848	25.5651	25.2054	24.9196	24.8498	24.6195	24.8531	24.9038	25.1206	24.899	24.9852	24.6944	24.5232	24.6884	24.8233
AACT_HUMAN	Alpha-1-antichymotrypsin	SERPINA3	47651	60.52	40	40	-0.0916939	0.112892		27.7358	27.4126	27.3835	28.3159	28.1798	27.9823	27.9025	27.6214	28.3416	28.4585	27.6212	28.0035	27.8037	28.0173	27.3613	28.1533	27.2484	27.447	27.6472	27.8459	28.3579	26.9453	27.4764	27.7	27.6871	27.747	27.9084	27.5703	27.7452	27.9529	28.117	27.7916	27.3084	27.9138	27.7194	27.9012	27.9069	27.5975	27.6982	27.532
HGFL_HUMAN	Hepatocyte growth factor-like protein	MST1	80320	30.38	12	12	-0.081404	0.648348		21.4366	21.0667	20.6629	21.2044	20.5067	21.5189	17.7787	21.3859	20.1068	17.3045	21.2322	21.2967	18.7594	21.3779	21.5418	21.2106	21.1895	18.7298	21.8486	20.6788	20.8852	20.9339	21.5586	21.5797	21.1388	21.6256	21.3996	21.1201	21.7709	21.0908	21.0871	18.3832	20.8675	20.6414	22.252	20.6983	20.4432	20.0844	20.2461	20.6035
VTNC_HUMAN	Vitronectin	VTN	54306	50.21	24	24	-0.079422	0.0747008		28.2632	27.6253	27.7966	27.9911	28.0363	27.7005	28.1141	28.2359	27.9722	27.3235	28.3846	27.9279	28.2748	28.122	28.0156	27.6019	27.5702	27.7692	28.0642	27.8415	27.8701	27.7368	28.037	27.7741	27.8567	28.0348	27.9894	28.0383	28.0675	27.9272	27.6426	28.0856	28.298	27.8456	28.2083	28.2765	27.9576	27.8779	26.7291	27.9969
APOA1_HUMAN	Apolipoprotein A-I	APOA1	30778	74.91	41	41	-0.0789026	0.081166		32.6932	32.5832	32.4274	32.0106	32.5842	32.8758	32.4532	31.9308	32.7185	32.2721	32.4453	32.5096	31.6408	31.9412	32.3923	32.3627	32.524	32.486	32.6942	32.831	31.8608	32.1666	32.3797	32.0593	32.3095	31.8392	31.9497	31.864	32.5637	32.2345	32.386	32.3985	32.2316	32.4819	32.3832	32.3204	32.0863	32.5714	32.1721	32.0124
LYAM1_HUMAN	L-selectin	SELL	42187	9.41	3	3	-0.0779314	0.448793		20.0944	20.4135	20.2933	20.5323	20.59	20.4034	20.4843	19.6473	20.1583	19.823	18.0233	20.6683	20.844	20.7753	19.1607	20.6337	20.9236	20.7355	20.1205	20.3749	20.2834	20.7318	20.202	20.4461	20.5044	20.672	20.0758	20.3108	20.3988	19.5131	20.1286	20.752	19.9989	19.6002	20.2586	20.2047	20.0362	20.064	20.9497	20.6906
C1S_HUMAN	Complement C1s subcomponent	C1S	76684	42.73	21	21	-0.0750235	0.191161		26.7551	25.3543	25.2629	25.4909	25.4657	25.5814	25.759	25.4054	25.3665	25.2828	25.8525	25.7761	25.0743	26.2626	25.4714	25.3843	25.3854	25.4113	25.4643	25.5361	25.7182	25.4542	25.3884	25.1065	25.1782	25.1825	25.5879	25.5568	25.3656	25.3026	25.3021	26.4938	25.1733	25.5868	25.6789	25.1497	25.0099	25.2585	25.2587	25.393
APOH_HUMAN	Beta-2-glycoprotein 1	APOH	38298	62.61	17	17	-0.0719528	0.482851		27.2974	27.7802	27.0881	27.1877	27.3371	27.5537	27.5274	27.4702	27.2068	26.9579	27.4193	27.4551	26.9124	25.7279	26.9894	27.2316	27.5304	26.7457	26.9893	27.1402	21.7658	27.1753	27.3175	26.6899	27.4161	27.174	26.7172	27.2942	26.7568	26.8896	26.4515	27.4856	27.2987	27.5094	27.5387	27.5823	27.2766	25.8567	27.5004	26.5935
PROZ_HUMAN	Vitamin K-dependent protein Z	PROZ	44744	20.5	6	6	-0.0690478	0.702407		20.4975	20.6659	21.8774	21.0093	22.6695	20.9622	20.7889	20.7103	18.5117	21.3483	21.9696	20.3883	21.0738	20.0186	20.9819	18.2959	17.9444	21.426	20.9869	21.8296	18.0475	21.7105	20.6961	21.1755	21.7386	18.018	21.1295	21.5412	19.6589	20.5445	19.0603	20.0327	21.5085	20.396	22.2311	21.4553	20.6368	18.8399	20.208	21.4959
CBG_HUMAN	Corticosteroid-binding globulin	SERPINA6	45141	28.89	9	9	-0.0687127	0.204787		24.5434	24.3814	24.0044	24.2123	24.4439	24.9112	24.7626	25.5127	24.7821	24.7795	23.9435	24.1393	24.2565	24.2862	24.3009	24.5362	24.8474	24.6273	24.8243	24.9363	24.3322	24.3608	24.7567	24.5056	24.3077	24.3878	23.9975	24.222	24.5994	24.5851	24.3617	24.2787	24.383	24.1959	24.3285	24.2119	24.2963	24.3362	24.2816	24.2837
FCG3B_HUMAN	Low affinity immunoglobulin gamma Fc region receptor III-B	FCGR3B	26216	11.59	2	1	-0.0655679	0.447405		17.1557	18.758	17.0697	17.2252	17.0438	16.4008	17.5486	16.8609	17.4324	16.2684	17.0043	17.5471	16.4746	17.1679	17.1423	17.8796	17.4263	17.2261	17.3457	17.4344	17.1059	16.466	17.2596	17.4935	17.3183	16.6678	17.0326	17.095	16.4759	18.0685	17.1361	17.3462	16.968	17.2165	16.8037	17.083	17.6729	16.6931	17.284	17.2926
F13B_HUMAN	Coagulation factor XIII B chain	F13B	75511	43.72	21	21	-0.0649747	0.472119		23.5493	23.6233	23.5761	23.1424	23.6079	23.9101	24.0949	25.048	22.8082	22.4113	23.1267	23.5507	22.8481	22.7605	23.7931	23.8818	23.5176	23.3989	23.6937	19.8675	23.1029	23.6162	23.2118	23.1321	22.8848	23.0995	23.1254	23.7727	23.5748	22.7311	22.6493	23.831	23.4048	23.7115	23.4952	23.4044	23.7948	23.6896	23.4648	23.6728
BTD_HUMAN	Biotinidase	BTD	61133	18.42	7	7	-0.0630719	0.517357		22.7926	21.4981	21.4529	21.4549	22.0086	22.363	22.0056	22.2852	21.9055	22.0448	20.9289	21.9229	21.0095	21.1189	20.5726	20.883	20.7974	21.3117	22.3869	21.8132	21.0144	21.9058	22.0174	21.2699	22.4181	22.0928	22.4472	22.2307	20.3806	20.7688	21.8202	21.8245	22.0649	20.9219	21.0573	22.0048	22.2821	20.81	21.9722	21.7558
KNG1_HUMAN	Kininogen-1	KNG1	71957	38.98	26	26	-0.0626518	0.0580321		28.2339	27.9632	27.7487	27.7938	28.1866	28.3662	28.2356	28.2607	28.0946	27.6094	28.0841	27.9495	28.064	28.0295	27.7593	27.859	27.9104	27.765	27.8902	27.6515	27.8308	27.7685	27.8346	27.7561	27.868	27.9353	28.0235	28.094	27.788	27.7836	27.2746	27.8935	27.8469	27.8725	28.1888	28.0486	27.8887	27.69	27.916	27.8191
FCN3_HUMAN	Ficolin-3	FCN3	32903	41.14	10	10	-0.0568611	0.53116		23.6017	22.9142	23.0641	23.4484	23.3922	23.5978	24.2534	23.1336	23.3945	23.689	24.1216	23.83	23.0448	23.3793	24.3103	23.9179	24.1049	24.166	24.3695	23.7465	23.4609	24.1334	23.7928	23.2432	22.9457	22.0785	23.318	23.2882	22.4763	23.9579	23.9056	23.6442	23.5299	23.4142	23.7908	24.096	23.8418	23.6462	24.0929	22.5268
LYSC_HUMAN	Lysozyme C	LYZ	16537	35.14	3	3	-0.056086	0.673599		20.6958	19.4163	19.5053	19.0933	19.431	18.6541	19.0517	19.2323	19.8153	17.3438	19.4716	19.4655	19.6208	17.9334	19.4982	20.293	19.5459	18.894	19.7302	18.3113	20.7042	20.4015	19.6313	19.9061	18.2698	20.3078	20.331	19.6651	19.5175	18.7894	19.5354	20.2868	18.0038	18.1822	19.5475	18.4179	17.9845	19.1693	20.743	20.2661
C1QC_HUMAN	Complement C1q subcomponent subunit C	C1QC	25774	21.22	4	4	-0.0559507	0.129637		25.1983	25.3227	25.2573	25.0846	25.6293	24.9181	25.5232	25.1832	25.0326	25.1083	25.7833	25.4446	24.9823	25.1799	25.4901	25.0724	25.0226	25.2012	25.1055	25.2835	25.159	25.0037	25.2907	24.9109	25.4362	24.879	25.771	25.451	25.4326	25.1675	24.9734	25.2528	25.207	25.3815	25.3529	25.4977	25.0581	24.9412	25.1204	25.0646
PF4V_HUMAN	Platelet factor 4 variant	PF4V1	11553	23.08	2	2	-0.053443	0.743736		22.5445	20.332	20.2553	21.1405	21.8086	22.0666	20.3846	21.4453	21.5349	20.8011	21.5893	19.5247	22.4521	19.0349	20.2783	19.348	21.5873	21.4802	21.4527	24.7746	20.1106	20.7576	21.3451	22.1012	19.8371	18.6424	22.0273	21.1308	21.0393	21.3714	21.3421	21.8809	19.6918	21.6187	20.9686	20.8073	20.7812	21.1906	21.642	23.1884
CFAB_HUMAN	Complement factor B	CFB	85533	64.4	47	47	-0.0512059	0.370313		27.5367	27.7408	27.6715	28.3377	27.9555	27.9399	28.235	27.8945	27.7188	27.7922	28.0729	28.2515	28.4566	28.2402	27.9098	27.929	28.1266	28.0588	27.8922	27.7796	28.4586	26.1119	27.6036	28.485	27.6532	28.1506	28.1152	28.0138	27.3695	28.2584	28.2822	28.3404	28.3072	27.7254	28.2357	27.9725	27.6618	27.9685	27.9852	27.7481
MASP2_HUMAN	Mannan-binding lectin serine protease 2	MASP2	75702	10.5	5	5	-0.0428554	0.446032		22.6485	22.0112	21.9911	21.8457	22.4445	22.6389	22.317	22.112	22.6289	21.7129	22.5684	21.9371	21.9347	22.0845	22.4985	22.1073	22.4416	22.3383	22.4724	22.4129	22.1493	22.1759	22.2115	21.9688	22.3049	21.4884	22.4077	21.8385	22.4099	21.941	22.0387	22.0925	21.9597	22.318	22.2389	22.1576	21.9911	22.0824	22.12	21.8168
HEMO_HUMAN	Hemopexin	HPX	51676	74.24	41	41	-0.0361755	0.347981		30.6982	30.3106	30.1381	30.616	30.3971	30.3988	30.5119	30.365	30.1956	29.9347	30.4433	30.4929	30.1757	30.0675	30.5908	30.3691	30.0597	30.275	30.0375	30.2918	30.6142	29.9013	30.5148	30.1729	30.0929	30.2552	30.3273	30.2959	30.4621	30.2578	30.1118	30.3526	30.0815	30.1468	30.651	30.4922	30.0478	29.9821	30.4363	30.4599
CFAH_HUMAN	Complement factor H	CFH	139096	61.82	67	61	-0.0354118	0.369968		28.6706	28.8507	28.7826	29.3492	28.8712	28.6796	29.1146	29.0206	29.0008	28.2017	29.1082	29.0668	28.8927	28.8243	28.7333	28.7009	28.5709	28.7876	28.6451	28.544	29.3955	28.4322	28.8979	28.9042	28.5751	29.061	29.3359	28.981	28.8105	28.7364	28.8096	28.9197	28.5917	28.6778	29.1707	29.0355	28.7525	28.5921	28.8499	28.9865
PGRP2_HUMAN	N-acetylmuramoyl-L-alanine amidase	PGLYRP2	62217	64.41	25	25	-0.0354066	0.499146		25.1167	24.8388	24.9068	24.9138	25.0431	25.5279	25.336	24.7326	25.2172	25.1826	25.546	25.0823	24.7729	25.4727	25.3678	25.2404	25.3372	25.143	24.9441	25.2729	24.5807	24.6902	25.3355	25.4009	24.8444	24.961	25.2494	24.8401	25.1814	25.2885	25.3973	25.6474	24.4106	25.65	24.9695	25.2825	25.1163	25.0966	25.2033	25.2052
CO5_HUMAN	Complement C5	C5	188305	53.34	63	63	-0.0334979	0.434781		26.2656	26.5401	26.2188	26.7472	26.6955	26.9907	26.821	26.7885	26.555	25.3975	26.9677	26.6169	26.2485	26.5716	26.4063	26.8373	26.502	26.7405	26.6454	26.731	26.6389	26.0334	26.2984	26.482	26.5468	26.4488	26.89	26.4308	26.8936	26.7003	26.6521	26.5272	26.1825	26.4089	27.1863	26.8773	26.4497	26.4607	26.6481	26.5195
FA9_HUMAN	Coagulation factor IX	F9	51778	34.06	10	10	-0.033014	0.796995		21.9336	21.9901	22.6374	22.7986	23.041	22.7538	22.5234	22.8086	22.2749	22.0416	21.1984	21.754	22.6591	21.8954	22.5752	21.4543	20.2748	21.049	21.3632	20.5701	22.8357	22.4322	21.1984	22.5521	22.7137	23.0758	22.4549	22.486	21.9256	22.4354	21.9705	22.4355	22.6484	22.3734	23.3547	23.1804	21.924	21.5208	22.1058	22.8646
P00761	SWISS-PROT:P00761|TRYP_PIG Trypsin - Sus scrofa (Pig).		24409	37.66	7	7	-0.0290491	0.587152		28.8641	28.3937	28.2362	28.1382	28.1855	28.1484	28.1706	28.1864	28.7089	28.3406	28.7081	28.5809	28.1754	28.7361	27.9945	28.0802	28.0392	27.8796	27.9922	28.4704	28.0068	27.6799	27.9522	27.9093	27.7428	27.5191	28.0244	28.2433	28.3161	28.4758	28.2282	28.2041	28.2333	28.8481	28.455	28.5648	28.3757	28.5022	28.5762	27.8257
GP1BA_HUMAN	Platelet glycoprotein Ib alpha chain	GP1BA	71540	4.45	3	3	-0.0229151	0.868796		18.713	20.4031	20.1938	19.7365	19.0385	18.7525	19.245	18.8396	19.8102	17.8477	19.3025	17.3528	19.2241	20.6707	18.1219	19.4947	19.5342	19.6101	19.4845	17.9987	19.1071	18.2067	18.2012	19.3501	20.425	18.8256	19.6359	18.4674	19.5245	18.7638	18.7967	19.5625	17.3814	20.733	18.7701	19.2583	20.3575	19.3341	18.003	17.9074
CFAD_HUMAN	Complement factor D	CFD	27033	50.99	7	7	-0.0209032	0.837391		22.3404	21.4245	21.6441	20.6323	20.2208	21.0476	21.4573	20.6256	20.6158	21.149	21.8282	21.0843	20.8386	21.0439	21.6651	20.9226	21.1603	20.7908	20.3891	21.2507	21.1987	21.4468	20.1268	21.4743	20.5009	21.5198	21.4386	20.8217	20.7367	20.0016	20.6843	20.1878	19.968	21.5077	21.182	20.7176	21.51	21.024	21.1104	21.7311
ALBU_HUMAN	Serum albumin	ALB	69367	90.31	138	138	-0.0196266	0.643391		35.9129	35.4778	35.3223	35.4264	35.8396	36.0318	35.7776	35.5139	36.0764	35.4252	35.6748	35.7858	35.5568	35.8029	34.8765	35.2635	35.5424	35.1128	35.4891	35.6756	35.4719	35.324	35.2429	35.3929	36.0406	35.5385	35.8118	35.5019	35.6534	35.49	35.5422	35.9182	35.693	36.1641	35.4109	35.7487	35.78	35.6045	35.5436	35.2529
CERU_HUMAN	Ceruloplasmin	CP	122205	76.15	87	87	-0.0178797	0.8343		28.5556	28.0633	29.1878	29.6483	28.7369	29.1215	30.0903	30.0776	30.1795	29.5794	29.5135	30.0496	29.4608	29.7814	29.1246	29.1938	29.9832	29.164	29.8521	30.0609	30.0189	29.6639	28.9301	29.8989	28.4262	28.7219	29.8187	28.8151	30.008	29.935	30.198	29.7414	29.4905	29.7998	29.6624	29.7012	29.7473	29.8091	29.0772	28.9702
CO3_HUMAN	Complement C3	C3	187148	76.37	161	161	-0.0134918	0.759808		31.1437	31.3823	31.2222	31.3022	31.3993	31.3659	31.5389	31.6291	31.4066	30.4084	31.6768	31.502	31.7853	31.5889	31.2459	31.0402	31.3557	31.4682	31.1059	31.0637	31.8896	31.2068	31.4001	31.6955	31.343	31.5161	31.8534	31.5016	31.3459	31.3934	31.4557	31.3394	31.4654	31.2453	31.8389	31.713	31.4675	31.3008	31.2865	31.3268
HV338_HUMAN	Probable non-functional immunoglobulin heavy variable 3-38	IGHV3-38	12759	18.97	2	2	-0.0110635	0.946435		21.967	23.0704	21.0002	21.9909	20.9112	20.6549	20.2704	20.525	21.3702	23.8559	22.9322	22.418	22.9097	22.5296	23.2207	22.4518	22.9204	23.378	23.203	21.4138	23.0492	23.3465	22.9901	21.9639	21.6341	21.6373	23.3031	22.8568	20.7025	21.8122	22.8637	20.3903	21.0159	21.0073	22.0078	20.1867	21.8538	22.896	21.9169	22.9085
FHR2_HUMAN	Complement factor H-related protein 2	CFHR2	30651	40	6	3	-0.00715713	0.944327		20.2069	21.4637	22.0071	22.0082	22.4778	21.5394	22.3515	21.3698	21.745	21.6044	22.4032	21.2781	20.4391	20.6017	21.3694	21.4526	21.0848	21.111	21.2301	21.5035	21.3175	21.0699	21.7302	21.5691	18.2665	21.8388	22.1856	21.9469	21.422	20.9312	21.7096	21.3015	20.835	21.8364	20.4948	21.7336	21.8016	20.7252	21.3617	21.7409
F13A_HUMAN	Coagulation factor XIII A chain	F13A1	83267	26.23	13	13	-0.00626082	0.957557		22.5087	22.7893	21.9773	21.8101	19.0504	21.9588	22.5029	23.7861	22.3848	21.1328	21.276	22.0052	21.0067	21.0116	22.3362	22.7377	22.9093	21.3137	21.88	19.1445	21.4769	21.1392	22.1986	22.1683	21.3061	21.3375	21.545	22.5874	21.5882	21.6439	20.8702	22.2817	22.3223	22.7605	22.1916	22.5529	22.3102	22.5097	20.9638	22.1351
GPX3_HUMAN	Glutathione peroxidase 3	GPX3	25552	32.3	6	6	-0.00548681	0.93168		23.6957	23.1745	22.8014	23.2218	23.6004	23.7363	23.2583	23.3247	23.9617	23.6155	23.2676	23.4533	23.1483	22.7895	23.186	23.5428	23.5462	23.6326	23.7465	24.1934	23.6185	22.804	23.3335	23.8836	24.0619	23.4331	23.5773	23.5219	23.4414	23.1316	23.7015	23.6328	22.8921	23.6946	23.6068	23.15	23.1449	23.3022	23.1004	23.3256
HV307_HUMAN	Immunoglobulin heavy variable 3-7	IGHV3-7	12943	47.01	7	3	-0.0047709	0.971974		25.5297	25.5523	25.0072	24.3797	24.6501	23.9763	23.3378	24.4204	24.0197	24.9159	25.0733	24.0909	24.5621	24.169	25.3857	24.6802	25.4063	24.8471	24.6075	24.6397	24.4138	24.8296	25.1598	24.9042	24.8377	25.1818	24.8683	24.7062	24.1836	24.7866	23.6769	24.5749	24.4247	24.4597	24.3934	20.4192	24.4989	24.5801	24.7525	24.7493
APOA4_HUMAN	Apolipoprotein A-IV	APOA4	45399	72.47	37	37	0.00289756	0.97258		29.0712	28.9067	28.66	27.8726	28.9445	28.933	29.5028	27.4747	28.4228	28.992	28.0301	28.6186	28.2158	28.4394	29.0015	28.3816	28.5818	28.6842	28.632	28.4791	26.6212	29.0513	28.5432	27.4776	29.0215	27.7932	28.5457	28.4951	28.1958	27.8703	27.9836	28.834	27.905	28.6365	28.1967	28.8503	28.9376	28.0262	28.1986	28.1504
PLMN_HUMAN	Plasminogen	PLG	90569	65.19	56	54	0.00355547	0.943806		28.8044	28.2452	28.377	28.2316	28.4364	28.4058	28.5133	29.421	28.8373	28.13	28.7225	28.8556	28.6779	28.6172	28.4525	28.2373	28.5251	28.0823	28.6099	28.9195	28.8271	28.0239	28.8427	28.8421	28.5119	28.2198	28.3484	28.6805	28.6321	28.8523	28.3962	28.448	28.5153	28.1793	28.784	28.9395	28.8448	28.7339	28.6258	28.3533
PEDF_HUMAN	Pigment epithelium-derived factor	SERPINF1	46312	57.89	15	15	0.0100488	0.856348		25.5238	24.9917	24.6688	24.7659	25.3798	25.0692	25.3113	25.1125	24.2958	24.8793	25.3396	24.8227	25.1157	25.088	24.9987	24.7144	24.9056	24.6276	24.8368	24.905	24.2212	24.9035	24.9909	25.3476	25.0767	25.0531	24.4884	25.4055	24.6918	24.9959	25.0164	25.1797	24.7568	25.1818	24.8326	25.4187	25.0649	24.2427	25.2992	24.7489
MASP1_HUMAN	Mannan-binding lectin serine protease 1	MASP1	79247	27.9	13	13	0.0107095	0.865559		21.6433	21.9647	22.2055	21.8205	22.2225	21.8801	22.2235	21.844	21.5698	22.2382	21.9517	21.9607	21.9421	21.9584	22.1951	21.4825	22.1344	21.8025	22.3312	21.5166	22.1829	21.897	22.2573	21.7953	21.6661	21.5453	22.0179	22.0615	22.2086	22.4158	21.7185	21.3255	22.2391	21.7131	21.9857	22.2029	22.1831	22.1508	22.5972	21.4704
TRFE_HUMAN	Serotransferrin	TF	77064	85.39	90	90	0.0154739	0.724558		33.0021	32.1315	32.2492	32.3009	32.5264	32.8904	32.4744	32.3631	32.9093	32.1438	32.6979	32.1445	32.051	32.5519	32.3356	32.3311	32.2845	32.2941	32.6245	32.6103	32.5443	32.0338	32.7221	32.3678	32.7168	32.5211	32.5257	32.6493	32.7201	32.5157	32.2445	32.5224	32.5152	32.5919	32.4464	32.6689	32.6217	32.4324	32.6293	32.2723
HRG_HUMAN	Histidine-rich glycoprotein	HRG	59578	34.67	17	17	0.0190446	0.759092		27.5954	27.1374	27.0515	26.4166	26.4749	27.6321	26.9616	27.0744	27.0106	26.6171	27.5283	27.1117	27.2451	26.9462	27.4563	27.1776	27.376	27.2289	26.5985	27.5679	26.554	26.8799	27.15	27.1653	26.8506	26.9746	27.2184	27.7415	27.4397	26.9928	26.6738	26.9273	26.8471	26.9355	27.188	26.7077	26.8041	26.5782	26.5048	26.7724
CBPN_HUMAN	Carboxypeptidase N catalytic chain	CPN1	52286	30.79	9	9	0.0221157	0.828714		20.5311	22.2583	22.2347	21.9085	21.9259	22.1287	22.6348	21.2242	22.2519	22.3359	22.0631	22.1682	21.625	22.1002	22.5338	22.6417	22.3974	22.4076	21.7505	22.4746	22.8781	21.9557	21.762	22.5073	21.7888	21.8053	22.1721	22.3084	22.2297	21.6243	20.8115	21.8032	21.6901	21.9311	22.6642	19.4432	22.426	21.8548	21.5307	21.719
FETUA_HUMAN	Alpha-2-HS-glycoprotein	AHSG	39341	49.05	15	15	0.0230033	0.636588		28.5489	28.4735	28.37	28.1327	28.336	28.6089	28.9796	28.4455	28.4638	29.3881	29.2211	28.4425	28.6109	29.0851	28.3495	28.1451	28.3846	28.1539	28.5535	28.8876	28.4078	28.3269	28.636	28.471	28.4825	28.5699	28.5858	28.55	28.7751	28.6687	28.3297	28.6664	28.3605	28.7926	28.6596	29.0801	28.5549	28.603	29.0112	28.3988
CPN2_HUMAN	Carboxypeptidase N subunit 2	CPN2	60557	40	13	13	0.0276683	0.697053		24.2706	25.2197	24.5783	24.9191	24.746	24.8368	24.8056	24.1806	24.8341	25.5678	25.4286	24.4413	24.4697	25.4628	24.279	24.8662	24.7769	24.6561	24.4376	24.9583	25.1734	24.748	24.2726	25.0852	24.5565	24.6906	24.8808	24.6982	25.1088	24.6717	25.0796	25.7171	24.9454	25.3852	24.9952	24.4629	25.5332	25.1472	24.5423	24.7045
PHLD_HUMAN	Phosphatidylinositol-glycan-specific phospholipase D	GPLD1	92336	29.17	17	17	0.0370935	0.703968		23.8094	21.8128	20.6597	21.9411	22.6765	23.0955	23.9159	23.53	23.3966	22.0429	23.2748	22.6391	22.7169	22.7783	22.3859	22.4515	22.7169	23.2279	22.8784	22.6993	23.026	22.8308	22.9195	23.2636	23.7305	22.199	23.1848	22.4634	23.3205	22.5772	23.2331	23.084	22.5179	22.8238	22.8086	23.2088	23.1058	23.0041	23.5326	21.8242
HV315_HUMAN	Immunoglobulin heavy variable 3-15	IGHV3-15	12926	35.29	5	3	0.0379065	0.816559		22.7269	22.2935	23.3388	22.5456	21.648	21.4307	21.2079	22.0391	21.3803	22.3281	21.9281	22.1172	22.4891	23.3964	23.1457	21.931	22.6558	23.1954	22.7523	22.1489	22.3944	21.8615	22.0855	22.1332	21.9462	22.9792	22.5104	21.7193	21.9387	22.193	22.5965	22.3671	22.5143	21.9374	21.3097	20.0654	21.9995	22.7858	22.2928	19.3146
LV136_HUMAN	Immunoglobulin lambda variable 1-36	IGLV1-36	12478	38.46	2	2	0.0392796	0.798507		18.8487	20.1012	19.5641	19.6903	20.4872	18.3005	19.2027	19.1679	19.9294	20.1262	20.9283	18.6708	19.4253	19.4646	18.6361	18.9512	22.0172	20.0426	19.9306	18.6469	21.1453	21.184	19.5944	19.433	19.4239	19.1262	20.4651	19.0966	18.8624	19.1404	19.7986	18.9802	19.0871	18.8295	19.0377	18.4236	19.5618	19.3679	19.5933	19.6575
A1BG_HUMAN	Alpha-1B-glycoprotein	A1BG	54254	62.02	24	24	0.0400279	0.39784		28.0972	28.2335	28.0026	28.1923	27.9262	28.8746	28.3604	28.247	28.3025	28.2637	28.4832	28.3323	28.2466	28.4799	28.2502	28.5994	28.5035	28.2163	28.1558	28.3043	28.5883	28.2477	28.2192	28.6916	27.3791	28.134	28.2643	27.6584	27.7394	28.2822	27.3835	28.0383	28.1269	27.348	28.8183	28.42	28.1466	28.2698	28.5604	28.2015
APOE_HUMAN	Apolipoprotein E	APOE	36154	58.04	19	19	0.0431995	0.591706		26.198	26.3192	26.3289	26.1963	26.2203	25.8403	26.2353	25.8367	25.7467	26.2845	26.1633	26.5192	26.3631	25.7276	26.4828	26.0362	26.6295	25.7956	26.768	26.739	26.069	27.3509	26.2089	26.0347	25.6556	25.8936	25.2563	27.4914	25.9973	26.1954	26.1251	25.8864	27.0036	26.9992	25.7606	27.0179	26.1991	26.6199	25.9696	26.4111
HV5X1_HUMAN	Immunoglobulin heavy variable 5-10-1	IGHV5-10-1	12773	47.01	4	2	0.0475343	0.864619		22.3883	19.2905	23.2716	23.6052	21.9521	23.3746	19.367	19.543	24.1626	23.8675	23.8384	20.3558	20.9983	23.9768	23.4915	19.6146	22.8766	21.7582	23.595	22.5606	22.1946	20.7394	23.6764	24.0213	22.4661	22.0837	23.4252	23.0523	21.4836	20.2803	23.0894	22.2307	23.3891	20.4308	19.1918	22.4797	20.4385	22.2736	23.3904	22.8208
A2GL_HUMAN	Leucine-rich alpha-2-glycoprotein	LRG1	38178	42.94	10	10	0.0478061	0.583039		23.6524	23.5352	23.9952	24.8101	24.2812	24.5194	24.1131	24.0621	23.8753	24.5668	24.9838	23.752	24.3869	23.7876	24.426	24.0885	24.1619	24.1668	23.904	24.4223	24.7051	23.4972	24.6554	24.2139	23.3605	23.994	24.1347	24.0925	24.5205	23.6094	24.7441	24.0532	22.5688	23.2681	25.2063	23.4388	23.8512	23.5132	24.219	24.0022
CO2_HUMAN	Complement C2	C2	83268	38.43	22	22	0.0497416	0.629624		23.3518	24.3929	24.47	24.7622	24.9458	26.1644	26.5001	26.189	24.6674	24.3431	24.447	24.4352	24.6152	24.6067	24.422	24.7976	24.2949	24.6201	24.3367	24.6632	24.5014	24.506	24.3719	24.7564	24.4257	26.1759	24.8492	24.5012	24.5771	26.1276	24.9767	24.4154	26.0635	24.6492	24.716	24.9297	24.2603	24.2189	24.5468	24.3979
SAA1_HUMAN	Serum amyloid A-1 protein	SAA1	13532	40.98	3	2	0.0542819	0.764988		21.4047	20.9714	21.9589	23.0485	22.3786	22.7581	21.6828	21.4288	23.763	20.3231	21.4366	21.8393	22.1259	19.25	20.8017	22.3176	20.9789	20.1799	21.556	22.1594	21.7523	20.797	21.885	21.2012	21.8327	22.9553	19.9843	20.2833	21.0257	20.2115	22.1385	20.6465	20.9529	18.9056	21.5354	21.3124	21.814	20.463	21.1885	21.0682
IGHG2_HUMAN	Immunoglobulin heavy constant gamma 2	IGHG2	35901	89.57	33	13	0.0586054	0.523675		29.3525	29.441	28.5723	29.452	28.7405	28.0646	29.2124	29.0342	28.6534	28.9377	29.8464	28.8658	29.5929	29.2178	28.5121	28.0879	28.8691	28.5994	28.8866	28.7054	29.126	28.9107	29.1903	29.3548	30.1815	29.4647	29.0938	29.044	29.4836	29.0081	28.3638	28.5468	28.4388	30.1289	29.0181	28.9679	29.3411	29.4603	29.4115	29.0283
ANGI_HUMAN	Angiogenin	ANG	16550	24.49	2	2	0.0589882	0.759843		21.4551	18.2542	20.1935	20.2449	20.6755	20.2215	20.8573	20.967	18.5522	19.2182	18.223	21.1987	20.5808	21.56	19.4024	21.4374	20.3382	21.903	20.5108	19.6992	20.1362	20.9342	20.091	20.9898	20.5915	18.3809	20.6815	18.6763	21.1926	20.732	20.2697	17.8976	21.0371	17.913	21.5394	20.2373	22.1536	21.224	21.5639	21.0181
CYTC_HUMAN	Cystatin-C	CST3	15799	19.18	2	2	0.0641129	0.459377		20.7699	19.7172	19.7591	19.775	19.4875	20.5862	20.2467	19.1359	20.1885	19.3677	20.481	19.3183	21.3691	21.7749	20.3206	20.2606	19.1134	20.0044	20.0748	19.7795	18.6992	19.6412	19.5058	20.2397	19.8481	19.4002	19.7512	19.694	19.6083	19.2904	19.3554	19.6185	19.1294	20.0174	20.138	19.8276	19.9843	19.8288	19.6414	19.8452
HV313_HUMAN	Immunoglobulin heavy variable 3-13	IGHV3-13	12506	35.34	4	2	0.0651572	0.65456		19.1093	18.9812	22.2123	18.2009	19.4654	20.2915	19.2486	19.4533	18.4247	19.2516	18.0461	18.7789	19.5354	18.7713	19.0824	19.3186	19.2935	19.2777	19.3739	19.6518	18.7772	19.1703	19.2729	18.2968	21.0013	20.6889	19.3643	18.4307	19.7263	19.0401	19.467	19.8977	18.4458	18.8499	19.2684	19.7719	18.9419	18.312	19.2955	20.0112
ATRN_HUMAN	Attractin	ATRN	158537	18.33	17	17	0.0711211	0.215748		23.9069	24.101	23.8262	23.5847	24.2163	24.0957	23.9395	23.4002	23.8101	23.6259	24.0464	23.4784	23.4472	23.5176	23.8632	23.9176	23.6569	23.8328	23.6779	23.5653	24.1144	23.86	23.6916	23.5584	23.8694	23.528	23.9201	24.0577	23.9315	23.4977	24.1943	23.8148	23.7655	23.8103	23.935	23.9603	23.8636	22.9556	23.2872	23.2503
IGHA1_HUMAN	Immunoglobulin heavy constant alpha 1	IGHA1	37655	82.15	25	19	0.0721206	0.72688		30.4787	30.0504	28.6115	29.2801	29.3297	29.5035	30.3687	29.2569	30.401	30.2504	30.4207	29.6063	29.6608	30.0196	29.1886	29.4956	29.162	30.6165	29.8605	30.6643	30.2215	29.7929	29.7344	29.6578	30.7245	29.5691	30.7469	30.1478	29.5336	29.8187	30.2295	29.719	29.6776	30.5826	29.9716	29.9648	30.043	29.405	30.3739	29.7285
LV861_HUMAN	Immunoglobulin lambda variable 8-61	IGLV8-61	12814	20.49	3	3	0.0753127	0.554325		24.7692	24.7244	24.8113	24.6822	23.9843	24.0577	25.3313	24.7425	24.9909	24.8516	23.3712	24.4816	24.392	25.6151	22.7477	25.3286	23.7773	23.4653	25.3758	24.4924	24.2116	24.3398	24.241	24.6423	24.9828	24.8402	24.8007	24.9828	25.2037	24.9087	24.1326	24.8288	25.6662	24.2478	23.7055	25.09	24.9217	25.2149	24.2129	25.4977
HV124_HUMAN	Immunoglobulin heavy variable 1-24	IGHV1-24	12824	47.01	3	3	0.0775111	0.654218		18.4997	19.3813	19.9951	20.4894	17.0761	17.9707	17.6371	18.2534	19.3418	20.3885	19.5332	19.5271	19.1516	20.4136	19.1358	19.0465	19.8808	18.7024	19.4665	19.4662	19.5145	19.5123	18.1752	19.6097	18.6738	19.6259	18.3604	20.2643	18.246	23.3171	20.6747	21.0694	19.916	19.2768	17.6753	18.7025	19.9091	21.9775	19.7791	19.5242
PIGR_HUMAN	Polymeric immunoglobulin receptor	PIGR	83284	33.51	18	18	0.0802842	0.531515		24.8543	24.7244	24.8144	24.8575	24.0984	24.0007	25.3446	24.9295	24.9986	24.9064	23.3712	24.5163	24.4217	25.6261	22.8168	25.3749	23.7829	23.5021	25.4158	24.5383	24.2899	24.4389	24.3154	24.6423	24.9312	24.8898	24.7627	25.0859	25.1877	25.0345	24.1337	24.8608	25.6072	24.2659	23.7087	25.1078	24.9973	25.5363	24.2359	25.4653
ITIH3_HUMAN	Inter-alpha-trypsin inhibitor heavy chain H3	ITIH3	99849	36.29	22	22	0.0826007	0.409476		23.4925	24.3991	24.5433	25.2629	24.7748	24.8078	24.6689	24.4984	24.5845	24.5121	24.6545	23.8703	23.748	23.8913	24.1502	24.9799	24.7571	24.8185	24.3068	24.7455	24.8722	22.921	23.697	24.6575	23.6599	24.3942	24.4856	24.4569	24.3581	24.2992	24.6983	21.386	22.4919	24.4261	25.3258	24.2124	24.0937	24.2782	24.3318	24.0693
IGG1_HUMAN	Immunoglobulin gamma-1 heavy chain		49329	74.61	40	24	0.0836876	0.160326		31.0613	31.4076	31.3278	30.9012	31.1842	31.2373	29.9911	30.6185	31.958	31.1818	31.3222	30.7584	31.4553	31.166	31.147	30.9993	31.1637	31.1013	30.9791	30.9993	30.8001	31.1842	31.113	31.6118	31.1017	30.6298	31.0674	30.903	30.6323	31.391	31.1649	31.2238	31.3465	31.2409	30.8183	31.2102	31.4673	30.6337	31.8272	30.2856
APMAP_HUMAN	Adipocyte plasma membrane-associated protein	APMAP	46480	11.54	3	3	0.0898451	0.65178		17.182	17.6292	18.8612	17.6909	19.0192	19.6618	19.1033	16.6029	16.7651	18.9214	17.94	15.9727	18.3964	15.7838	18.0622	16.5456	17.8442	19.103	16.191	18.7957	16.4209	17.9909	17.8456	16.6029	18.9853	18.0515	18.1847	16.8717	19.0748	18.6525	19.5601	18.6377	19.5757	17.8725	20.038	18.721	17.9796	17.7484	16.7517	17.7987
KV230_HUMAN	Immunoglobulin kappa variable 2-30	IGKV2-30	13185	41.67	4	2	0.0916671	0.400081		21.8802	22.8565	22.2754	21.636	22.6792	21.4304	21.2528	21.5127	22.3161	21.8451	22.7564	22.1608	22.5652	22.4121	23.0658	22.1911	22.5894	20.9234	22.0636	22.5165	18.8099	21.9007	22.1731	22.4321	23.2667	22.6444	22.5263	22.2702	22.2483	22.6228	21.6163	22.2629	22.2714	22.4397	21.8932	21.3926	23.2363	21.8128	22.0754	23.428
HV601_HUMAN	Immunoglobulin heavy variable 6-1	IGHV6-1	13481	32.23	3	3	0.0950478	0.420478		23.7551	25.3229	24.0923	25.3032	24.913	24.843	23.7421	22.5799	24.1855	26.2676	25.9755	24.1894	25.5807	24.938	24.0534	24.0029	24.2243	24.604	23.9127	23.7643	23.5996	25.527	25.2923	24.7971	26.022	24.3473	24.6835	24.5997	24.4272	23.5558	23.6043	24.3032	24.4699	24.8616	23.7987	23.4552	25.1497	23.2029	24.0372	24.5074
HV321_HUMAN	Immunoglobulin heavy variable 3-21	IGHV3-21	12840	53.85	7	3	0.0988872	0.481482		18.6958	17.1967	19.5262	18.8168	17.152	18.1009	17.5885	18.9804	19.0178	19.3855	18.8651	18.7349	19.8218	18.8861	18.7255	18.8416	18.0794	19.2339	18.9372	19.0156	19.6676	19.2564	19.8743	17.8036	19.0614	20.2015	19.4727	18.6621	18.4612	18.5605	19.5128	17.8782	18.8991	19.0445	18.817	17.1079	18.7889	19.5521	19.1244	17.2664
FBLN1_HUMAN	Fibulin-1	FBLN1	77214	37.55	17	17	0.101484	0.245265		22.4463	23.1048	23.5906	22.9934	23.6293	24.6832	23.8491	23.3533	23.2754	23.2704	23.4172	22.946	22.618	22.6789	23.3643	22.9058	22.6614	23.6637	21.864	23.957	23.1828	23.1638	23.163	23.08	23.6756	22.0303	23.973	23.7368	23.6763	23.1377	22.3226	22.4168	22.654	23.9698	23.1859	23.0578	23.8762	22.7047	22.6203	23.6781
HV108_HUMAN	Immunoglobulin heavy variable 1-8	IGHV1-8	12992	43.59	3	2	0.103506	0.172356		20.0589	20.8698	20.9943	20.5902	20.4598	20.2185	21.932	20.32	20.406	19.9575	20.7042	21.0704	21.5885	20.6775	20.6892	20.8623	21.3026	21.1482	20.818	20.3077	21.2325	21.324	20.9156	21.2159	21.605	22.2146	20.5917	20.4636	20.8874	21.1103	20.6524	21.0541	20.8821	20.9405	20.588	20.9433	21.23	20.6312	21.3165	20.5332
HV373_HUMAN	Immunoglobulin heavy variable 3-73	IGHV3-73	12858	40.34	5	3	0.103797	0.502232		20.7939	19.5092	21.4522	20.5431	20.2381	17.8859	20.3707	20.5281	19.7267	21.4178	19.1087	18.8705	17.8546	19.5245	20.3495	19.713	21.2925	20.0677	20.9079	20.5985	21.1976	21.1521	20.6352	17.6704	21.0133	21.5765	21.4131	21.1427	20.1411	20.8115	21.4039	21.0828	20.7336	20.3686	20.4045	20.26	18.771	21.522	19.853	20.9314
HV364_HUMAN	Immunoglobulin heavy variable 3-64	IGHV3-64	12891	34.75	6	4	0.107246	0.513828		19.8605	18.9594	19.1524	21.2351	19.9605	21.0813	19.8445	18.6159	22.5518	21.3023	22.1716	21.1333	19.0024	20.4552	21.8098	20.4039	22.2139	21.0184	20.7914	21.2708	21.2738	20.8105	21.671	22.3464	21.25	21.7123	18.8487	20.3602	20.667	20.6935	21.4682	18.5023	21.2651	21.1274	21.9332	21.4922	20.866	20.7294	22.6	20.8645
A1AT_HUMAN	Alpha-1-antitrypsin	SERPINA1	46737	81.82	58	58	0.114511	0.0158438		31.31	31.3138	31.4339	31.6333	31.5063	31.1655	31.6567	31.8309	31.7338	31.4407	31.3359	31.5036	31.2547	31.4627	31.2665	31.5084	31.4475	31.3135	31.3373	31.8108	31.8508	31.1579	31.4294	31.5118	31.5236	31.5599	31.1053	31.2016	31.7094	30.669	31.5033	31.6026	30.6924	31.5924	30.5295	31.4657	31.2313	31.5842	31.553	31.3189
COMP_HUMAN	Cartilage oligomeric matrix protein	COMP	82860	9.25	4	3	0.116197	0.59344		24.2438	23.3499	17.0294	16.9009	21.4507	24.1221	23.5633	24.1019	24.0313	23.561	23.3416	23.6721	23.903	23.5503	23.2011	23.5078	24.0718	23.4458	23.9542	24.0129	23.2971	23.3677	23.6363	23.5907	23.4011	23.7645	23.6867	21.6441	23.2775	16.3373	23.9036	23.259	23.3003	23.9079	17.3479	23.4983	23.4255	23.6199	23.3173	23.7996
LV545_HUMAN	Immunoglobulin lambda variable 5-45	IGLV5-45	13162	13.82	2	1	0.120067	0.369133		19.7798	19.6392	20.834	19.5238	21.3951	21.5042	18.1663	20.8254	19.6184	22.4314	20.7263	20.7712	19.9909	19.0418	18.2917	18.9421	20.4101	20.0877	19.4469	19.6812	20.6373	20.4343	21.1194	21.1882	21.0132	19.9549	21.363	19.6428	20.7029	19.796	20.1161	21.5669	19.8873	20.1303	20.1174	19.4552	19.4806	18.5812	19.8271	19.806
CLIP2_HUMAN	CAP-Gly domain-containing linker protein 2	CLIP2	115837	1.63	2	2	0.120075	0.402666		21.1743	21.7594	21.2155	21.4098	22.6046	22.6027	21.8583	22.073	22.1493	21.7528	20.4801	22.2553	21.5796	21.8265	21.767	21.7465	22.0191	21.8836	21.9745	22.5232	21.6528	21.3612	21.8595	21.1383	22.1004	21.8063	22.1814	21.2156	22.7395	21.5997	21.8995	21.7845	22.1769	22.7629	21.8673	21.6681	21.6168	21.7405	21.8983	20.9003
AFAM_HUMAN	Afamin	AFM	69069	48.75	30	30	0.120443	0.0710276		27.4226	26.3834	25.9532	26.1195	26.2017	26.6094	26.7717	26.6301	26.845	26.1083	26.7465	26.6755	26.4741	26.2651	26.8811	26.2342	26.2004	25.8781	26.8919	26.9334	26.4707	26.503	26.3661	26.0546	26.3198	26.9393	26.4395	26.8863	26.7156	26.5558	25.7318	27.2217	26.9927	26.7888	26.5404	27.4235	26.8044	25.882	26.6345	26.7718
IGL1_HUMAN	Immunoglobulin lambda-1 light chain		22830	46.3	10	4	0.121487	0.102406		24.4844	23.3688	23.095	23.1789	22.6572	22.6815	22.7251	22.6004	23.9496	23.4411	23.6461	23.0361	23.0476	23.2204	23.6864	22.8081	22.6092	23.9024	23.1147	23.1587	22.9569	23.4386	23.7987	24.0248	23.4114	22.7557	23.2881	23.5182	22.4749	23.0632	23.4476	23.0589	22.7784	23.4703	22.7797	23.0913	23.4815	23.0857	23.7014	22.7255
IGKC_HUMAN	Immunoglobulin kappa constant	IGKC	11765	100	16	4	0.12706	0.0864383		27.9455	27.9907	27.4482	26.9865	27.1691	27.2803	26.9939	26.9589	28.4999	27.2817	28.4482	27.1795	27.8219	27.6237	28.3683	27.3379	27.3772	27.6406	27.4625	27.3817	27.2567	27.319	27.5858	28.0389	27.6787	27.4342	27.0722	27.2534	27.6564	27.7782	27.295	27.2877	27.6901	27.811	27.6668	27.2726	27.8682	27.4419	28.4003	27.0626
FIBB_HUMAN	Fibrinogen beta chain	FGB	55928	75.15	71	71	0.136677	0.047509		30.6563	31.3116	30.9656	31.5308	30.7488	31.0459	31.0401	32.964	31.5974	31.0306	30.7036	31.4797	31.153	30.9042	30.6869	30.7672	30.8846	31.1917	30.0049	29.3258	31.5839	30.4907	30.7126	30.8708	31.1818	30.8872	31.3275	30.9708	31.2689	30.5954	31.3074	31.1474	31.1727	31.3251	31.2154	31.1576	31.0506	30.6491	30.7222	30.7633
KV112_HUMAN	Immunoglobulin kappa variable 1-12	IGKV1-12	12645	31.62	4	2	0.137182	0.338366		19.1307	18.9717	19.0845	18.3269	19.4075	17.5347	17.9051	18.7258	19.7845	20.2871	19.5566	19.2232	19.2587	19.7127	19.6493	18.9484	19.8525	18.4823	17.1656	19.3354	19.038	20.194	18.5938	19.3662	19.3263	20.5951	18.0897	19.6114	19.1986	19.366	19.7692	19.475	20.1258	19.8163	18.7994	20.5899	20.7608	20.3547	20.3151	19.1376
THBG_HUMAN	Thyroxine-binding globulin	SERPINA7	46325	44.1	12	12	0.14123	0.0275719		23.3317	23.2975	23.0877	23.4739	23.0111	23.3605	23.6877	23.4595	23.5586	23.6864	23.8836	23.5541	22.4039	23.5351	23.4192	23.5803	23.2461	23.3071	23.2122	23.8471	23.7279	22.8665	23.5739	23.1253	23.1563	23.397	23.4581	23.2849	23.6587	23.4579	22.5811	23.43	22.6785	23.4151	23.6864	23.7044	22.6182	22.1686	23.2545	23.4337
TSP1_HUMAN	Thrombospondin-1	THBS1	129383	12.14	11	11	0.141368	0.504174		18.6705	17.2021	16.7227	19.0452	19.8284	20.3467	17.2661	19.0082	19.0496	17.2553	17.4881	17.1197	20.9602	16.9839	18.7595	18.8952	19.8731	17.7883	18.9676	23.4754	19.551	18.9449	18.6389	19.6786	17.0456	16.4684	18.9722	18.308	17.7406	18.7441	19.8533	18.9851	17.9793	18.0168	19.0274	18.6512	19.4234	18.7181	17.8012	21.628
FIBG_HUMAN	Fibrinogen gamma chain	FGG	51512	81.02	47	47	0.147752	0.0291792		30.5754	31.2358	30.8243	31.3712	30.7176	31.0822	31.1321	32.9409	31.6604	31.1062	30.7903	31.5504	31.1728	30.9213	30.7762	30.9502	30.7635	31.114	30.0967	29.386	31.7064	30.6403	30.7381	30.9524	31.238	30.8462	31.289	30.9402	31.3854	30.6868	31.3008	31.1621	31.2605	31.349	31.2682	31.2738	31.1632	30.72	30.7497	30.7186
HV372_HUMAN	Immunoglobulin heavy variable 3-72	IGHV3-72	13203	62.18	10	8	0.150908	0.181277		22.2813	22.7845	23.6202	23.4237	23.5872	22.6258	21.3465	22.0444	21.8311	23.9673	22.6489	23.5939	22.8258	24.1006	22.6736	23.8036	24.0254	22.6432	23.4585	23.0983	22.1993	23.3374	24.0206	23.4142	23.0472	24.2209	23.0856	22.7874	23.5618	23.2223	22.6304	23.2541	22.8628	22.3322	22.3076	22.5336	23.242	23.8976	23.5713	24.3718
KV311_HUMAN	Immunoglobulin kappa variable 3-11	IGKV3-11	12575	52.17	4	4	0.152186	0.102248		24.8125	25.3886	25.5309	25.0757	25.3947	24.984	24.3772	25.161	25.0372	25.8132	25.1776	24.9602	26.0178	25.5243	25.8297	24.8242	25.5578	25.4048	25.2844	25.327	25.4852	25.3373	25.8702	25.3256	25.5074	25.7942	25.035	25.0842	24.8439	25.2284	25.6145	25.2789	25.6633	25.668	24.4711	25.5094	25.7269	25.8827	25.842	25.3453
FIBA_HUMAN	Fibrinogen alpha chain	FGA	94973	64.32	67	67	0.159626	0.0255706		30.3574	30.9154	30.3688	31.0237	30.1194	30.5495	30.5598	32.5708	31.4367	30.5868	30.406	31.1785	30.8148	30.6279	30.453	30.118	30.1652	30.6893	29.6075	29.2349	31.1301	30.1535	30.1255	30.4113	30.6502	30.4647	30.7956	30.589	31.02	30.2707	30.9336	30.8157	30.693	30.9424	30.9545	30.882	30.676	30.4484	30.5251	30.35
LBP_HUMAN	Lipopolysaccharide-binding protein	LBP	53384	19.96	8	8	0.162404	0.0859393		21.0061	20.0296	21.0502	21.5932	21.1636	21.5018	21.4327	21.8258	21.0904	22.2082	21.1459	21.2358	22.0861	21.6497	20.759	21.9056	20.611	21.5019	21.3399	21.4067	22.4612	21.1942	21.0505	21.5848	20.8781	22.2305	21.6693	20.7653	21.2802	21.1734	21.5183	21.8525	21.173	21.5901	22.3771	22.0133	21.128	20.9799	21.0458	22.0088
IGHG3_HUMAN	Immunoglobulin heavy constant gamma 3	IGHG3	41287	77.72	32	14	0.162514	0.177002		28.0706	28.302	27.2956	26.4287	27.2619	26.4549	26.9479	28.0464	27.0316	26.5473	27.2238	28.2308	27.8981	27.4411	27.7763	27.2372	25.9332	26.9597	26.8859	26.2807	26.6514	27.9031	28.308	27.8601	28.4823	26.7843	28.8916	28.1635	28.0348	27.4566	25.9678	26.894	27.6741	27.791	26.6106	27.5388	27.5463	27.8905	28.4751	27.9148
C1QA_HUMAN	Complement C1q subcomponent subunit A	C1QA	26017	29.39	7	7	0.165438	0.439814		28.7245	28.5187	28.3595	29.0087	30.0301	29.9005	29.3599	29.3912	29.5916	29.6936	28.1943	25.5104	29.3511	28.8345	27.2757	28.6985	28.988	28.1301	28.9481	29.2754	29.3554	25.1637	27.8531	28.214	24.0812	29.2701	29.9689	29.0458	28.8895	28.7055	29.5006	30.0748	29.7416	30.5039	27.7695	29.2793	29.2084	28.4961	28.1296	28.88
KV228_HUMAN	Immunoglobulin kappa variable 2-28	IGKV2-28	12957	45.83	4	2	0.166108	0.121527		20.0644	18.6046	19.7954	19.7988	19.7287	19.7417	19.7736	18.714	19.7625	20.1629	20.5835	18.9287	20.5049	20.5713	20.0874	18.6559	20.0837	20.2598	19.915	18.7345	20.1953	19.9886	19.2909	20.1095	19.8796	20.4449	17.9027	18.6733	19.7745	20.1007	19.7169	19.4614	18.6438	19.7652	19.8148	19.8751	20.3672	19.6024	20.1722	20.0562
KV401_HUMAN	Immunoglobulin kappa variable 4-1	IGKV4-1	13380	19.83	3	3	0.167253	0.00765191		24.9679	25.8604	25.6403	25.6734	25.2448	25.1849	25.0251	25.3745	25.7277	25.7843	25.8232	25.4589	26.609	25.9579	25.4232	25.6379	25.9797	25.9926	25.7635	25.4997	25.9645	25.9438	25.9655	25.9623	25.7283	26.2416	25.6436	25.9536	25.7137	25.5519	25.5899	25.6708	25.9978	26.0177	24.9048	25.6733	25.3684	25.8635	26.1074	26.0145
KVD20_HUMAN	Immunoglobulin kappa variable 3D-20	IGKV3D-20	12515	51.72	4	2	0.168756	0.111752		22.84	23.5499	23.5668	22.6676	23.5833	22.878	22.7809	22.554	23.2786	22.9402	24.102	22.8904	23.6735	23.5797	24.1204	23.7794	23.6404	23.0978	23.3216	23.091	23.3284	23.754	23.606	23.9749	23.88	23.8	22.9531	23.3826	22.8149	23.6563	23.0923	22.8432	24.0313	23.525	23.1878	23.8173	23.4461	24.2564	24.7512	23.537
LV469_HUMAN	Immunoglobulin lambda variable 4-69	IGLV4-69	12773	36.13	3	3	0.171897	0.100981		21.9735	22.0903	22.1047	21.1274	21.3781	21.4381	21.373	20.9507	22.6114	22.3119	22.7873	21.2869	21.0205	21.5825	22.9295	21.9571	21.4741	22.1218	22.1998	22.4049	23.262	21.8092	21.8995	21.7047	23.0536	22.7436	21.3061	21.8767	21.3071	22.4183	22.0999	22.716	22.1426	21.961	22.1472	21.6405	21.6016	22.0704	22.8767	22.1248
KV37_HUMAN	Probable non-functional immunoglobulin kappa variable 3-7	IGKV3-7	12783	42.24	4	3	0.177673	0.0980341		22.1894	22.2173	20.8694	20.2375	21.4232	21.0351	21.1776	20.2355	23.1037	21.4151	22.4934	21.0286	22.7637	22.0374	21.6737	21.3709	22.1648	22.2441	21.1726	21.8601	21.4419	21.9415	21.556	23.0399	21.7136	21.5027	21.3785	21.2276	21.2899	21.629	21.4615	20.0389	21.815	21.6264	21.7343	21.4003	21.9582	21.8607	22.2221	21.1056
LV151_HUMAN	Immunoglobulin lambda variable 1-51	IGLV1-51	12249	31.62	2	2	0.186584	0.231292		23.0352	23.1806	24.374	23.2397	22.8545	23.6773	22.8332	23.0757	23.2472	24.2297	23.5633	23.6242	21.9854	23.8305	23.248	22.5743	22.3601	22.9039	23.1387	22.2719	22.8538	23.287	22.1352	22.7056	24.3093	23.8831	23.5404	22.563	21.6223	23.387	22.6854	23.8506	23.6995	23.4295	22.9527	23.217	24.2248	22.6196	23.4936	23.8426
KV127_HUMAN	Immunoglobulin kappa variable 1-27	IGKV1-27	12712	56.41	5	4	0.188514	0.222395		18.305	19.5831	21.1252	20.4588	19.938	22.8226	18.2548	20.0572	19.3995	19.3243	19.2875	19.1083	20.9326	19.7743	19.8483	21.0447	20.0912	21.0022	20.296	20.4524	20.6584	21.5424	18.2736	21.4284	20.3766	21.6723	20.6089	20.3875	19.7503	20.8606	20.0081	21.2655	20.632	19.1989	18.6267	20.8032	22.0461	20.5421	20.396	20.6866
VWF_HUMAN	von Willebrand factor	VWF	309265	16	29	29	0.189695	0.420307		21.3722	21.4163	21.2861	23.5528	23.1576	23.8548	21.3942	24.176	23.7901	22.8225	20.8533	23.6844	23.1134	21.3967	21.301	24.4215	24.4007	20.9719	21.4172	24.2906	21.0506	24.1918	23.6968	24.1847	24.0652	23.5886	23.4457	23.3371	23.2852	21.1972	23.3872	21.284	23.5792	23.4248	22.566	21.0014	23.3173	20.5795	21.7046	24.4538
KVD21_HUMAN	Immunoglobulin kappa variable 6D-21	IGKV6D-21	12340	28.95	2	1	0.195943	0.177882		19.9585	21.8762	21.4422	21.1886	19.794	20.4662	20.4682	20.1038	20.3959	20.4015	20.5112	20.358	19.2877	21.454	20.5537	23.8299	20.7217	20.0067	20.6484	20.9781	19.6074	19.4292	19.8018	20.6534	21.6018	20.7073	21.3561	19.4707	20.4893	21.3663	20.3693	20.3939	21.822	20.4478	19.3206	20.5185	20.6511	20.3496	20.4484	20.6014
LUM_HUMAN	Lumican	LUM	38429	34.62	10	10	0.208216	4.35029e-05		24.7409	24.4348	24.0483	24.0252	24.2422	24.9403	24.8451	23.5053	24.6905	24.773	24.299	24.2759	24.151	24.3096	24.6372	24.1987	24.2372	24.154	24.0145	24.4104	24.6046	24.8412	24.3678	24.2291	24.3897	24.4894	23.9656	24.4576	24.4081	24.2837	24.5521	24.6025	23.9383	24.6289	23.979	24.1628	24.4656	23.77	23.6436	24.3209
IGK_HUMAN	Immunoglobulin kappa light chain		23379	71.03	22	10	0.209449	0.0305003		24.7014	23.8801	24.4423	23.688	24.4018	23.2702	23.0481	23.3678	25.1568	25.1061	24.9668	24.6243	24.3536	24.2665	25.1071	24.4479	24.621	24.6601	24.7971	24.9222	24.4433	24.5417	24.5708	25.0245	24.5305	24.3335	23.3369	23.9197	24.1956	24.4235	24.4567	23.7618	24.6702	25.0949	24.1264	23.7185	24.8181	24.5577	25.4323	24.3351
HV146_HUMAN	Immunoglobulin heavy variable 1-46	IGHV1-46	12933	35.04	3	2	0.217185	0.174694		19.3436	19.1652	19.8139	20.1252	20.0856	19.4935	19.4967	17.6302	19.6897	21.3276	19.5413	17.3157	19.523	17.2804	19.3924	16.9005	17.8841	19.5037	19.5958	20.2753	19.3344	17.5916	19.4513	19.7541	20.4529	20.3722	20.1295	18.1434	19.6286	16.8864	18.0726	20.284	19.2032	20.1499	19.4775	20.0935	19.3339	20.5519	21.596	19.6076
HV102_HUMAN	Immunoglobulin heavy variable 1-2	IGHV1-2	13085	64.1	7	6	0.222506	0.0892995		22.1673	21.221	22.5548	21.8345	21.8286	20.4891	20.9269	21.8303	21.1978	21.7448	21.3716	22.1089	23.144	21.7438	23.2423	21.3607	20.861	21.9868	21.9355	20.938	22.4657	22.0095	21.8885	22.0096	22.6363	23.343	22.0086	21.911	21.5289	21.7114	21.5729	21.6318	21.6433	21.7152	21.9376	20.7875	22.4644	22.0353	21.7715	20.6805
IGA2_HUMAN	Immunoglobulin alpha-2 heavy chain		48934	60.22	20	5	0.233363	0.0217248		23.9315	23.9255	23.7133	24.2543	23.6684	23.5802	23.304	22.9601	23.8876	24.9336	24.1039	23.0942	23.64	24.6797	23.8931	23.3617	24.5775	23.4263	23.9411	23.9005	23.4286	23.5498	24.6557	23.6177	24.9678	23.4533	24.9236	24.4629	23.298	23.4986	24.5642	23.7295	24.7979	24.1111	22.8585	23.23	23.8989	25.196	24.892	23.8829
KV139_HUMAN	Immunoglobulin kappa variable 1-39	IGKV1-39	12737	31.62	4	3	0.237021	0.169587		18.6195	20.1278	21.5371	21.7815	21.6225	22.4077	19.5583	21.8923	21.5733	22.5569	20.4513	19.0582	22.673	20.9541	20.701	20.2298	21.5421	20.9864	20.5994	20.8846	21.5545	22.7672	21.1201	21.5746	21.532	23.1085	21.7753	22.1704	20.5877	21.906	21.5732	21.5712	22.5096	20.8066	18.8707	21.6437	22.5655	20.7814	21.4181	20.7249
KV117_HUMAN	Immunoglobulin kappa variable 1-17	IGKV1-17	12779	26.5	5	2	0.237098	0.038923		21.0761	20.3718	20.6914	20.9552	20.7246	20.7331	20.4466	20.8247	20.2542	19.1776	20.6477	20.3356	20.3903	20.9796	20.9946	19.5077	20.0928	19.4534	19.4997	20.4427	20.2379	20.548	20.4991	21.3065	19.679	20.2214	18.6698	20.634	19.9792	20.6431	20.4327	21.4605	21.0376	19.598	19.8888	20.1691	20.675	21.5284	21.947	20.767
KV133_HUMAN	Immunoglobulin kappa variable 1-33	IGKV1-33	12848	36.75	4	4	0.241723	0.00812654		21.7767	22.495	22.8141	21.9296	21.192	22.3328	21.02	21.6587	22.7321	22.7603	22.6768	22.3559	22.7188	23.0067	23.1513	22.0753	23.5172	22.6183	22.7186	21.9743	22.5365	23.0629	23.1137	22.8778	21.347	22.3828	23.7008	22.0651	22.497	22.9637	22.7929	22.7535	22.0522	22.3827	22.0423	22.9221	22.8128	23.5725	23.7471	22.0244
P62894	SWISS-PROT:P62894 Cytochrome c - Bos taurus (Bovine).		11704	53.33	8	8	0.245251	0.30148		21.4716	21.3508	22.1935	23.3857	24.7213	24.7759	24.0209	24.3103	23.7417	24.0087	23.1985	24.5202	24.6614	24.0708	19.637	20.9847	21.1096	20.2348	21.3232	21.8323	22.8987	23.7142	23.2044	24.3571	21.8739	21.6867	22.9153	22.0971	23.7706	23.8155	23.6262	23.9926	24.1701	25.0203	22.839	23.8161	24.393	23.6392	23.4587	18.8045
HV64D_HUMAN	Immunoglobulin heavy variable 3-64D	IGHV3-64D	12823	35.04	3	3	0.245545	0.0426804		22.2138	22.2084	21.8517	22.605	21.7181	22.0838	21.9261	22.3482	21.0861	22.3876	22.3351	22.5085	21.5748	22.1281	23.1415	21.4036	22.6439	22.9107	22.8396	22.5192	22.2536	21.6042	23.1098	22.4058	22.4837	21.6931	22.8143	21.9978	20.9236	22.3265	21.52	22.1898	22.5345	21.0819	21.989	22.6554	21.8291	21.881	21.6303	22.844
KV108_HUMAN	Immunoglobulin kappa variable 1-8	IGKV1-8	12537	50.43	6	5	0.246163	0.19614		18.2062	19.5894	21.2273	21.1843	21.1616	19.5741	19.8625	21.6786	21.7842	21.6526	20.3511	20.4691	20.3824	19.918	18.0403	17.9651	21.1773	20.6222	17.5754	19.4717	18.5116	19.9795	20.624	20.2737	20.251	21.7912	20.0822	20.2295	22.5582	19.7579	21.7095	20.5516	20.808	20.3521	18.9822	20.921	20.4957	19.8173	20.6628	20.8198
KV621_HUMAN	Immunoglobulin kappa variable 6-21	IGKV6-21	12430	28.95	2	1	0.246211	0.0529101		20.4167	20.5727	21.3349	20.0322	20.4971	21.0318	20.4858	19.217	21.0548	21.4387	21.0626	20.035	21.9767	21.4085	21.07	21.6382	20.5666	21.0133	20.8835	21.0231	19.6067	20.3871	21.255	21.2004	19.6648	20.6223	18.9915	20.6562	20.8411	19.1333	20.8139	20.9128	19.9747	20.5921	20.3741	22.377	20.3052	20.5456	21.3704	21.8585
HV374_HUMAN	Immunoglobulin heavy variable 3-74	IGHV3-74	12840	58.12	8	5	0.250187	0.00529057		23.4879	22.8514	23.449	24.3003	24.4724	23.338	23.4131	23.2654	23.3482	25.0158	24.7422	23.5144	23.7709	24.4351	24.2503	23.9376	24.3009	24.1008	24.4285	23.9492	25.0146	24.531	24.306	24.6875	25.3489	25.5096	24.4951	23.7951	23.814	23.9987	24.2282	23.8139	24.5721	24.797	23.8425	24.1041	23.96	23.8612	24.9539	24.1035
IGHG4_HUMAN	Immunoglobulin heavy constant gamma 4	IGHG4	35941	86.24	24	15	0.259478	0.145778		28.7683	27.1983	25.8637	26.1142	23.8536	25.2427	27.8679	23.6966	28.3433	26.5436	27.2666	25.4528	28.1024	26.4122	26.9346	24.1998	25.5248	26.9528	26.0204	25.4871	27.5874	27.1668	26.5746	28.4165	25.694	25.4324	26.2008	26.9407	25.8712	25.9253	26.7738	24.4266	26.5613	27.5444	25.1469	27.626	27.8868	26.1488	26.8507	27.1243
IGLL1_HUMAN	Immunoglobulin lambda-like polypeptide 1	IGLL1	22963	23	3	3	0.275218	0.118991		21.1259	20.198	19.8486	19.4716	19.4668	19.6035	19.2243	21.0648	18.8285	19.8539	18.4082	19.4849	20.0041	19.0568	19.8631	17.8774	18.916	20.3099	17.6036	20.1786	19.1566	21.038	20.9608	22.0399	21.0744	20.3479	19.7502	20.3095	20.086	19.7761	19.8667	19.0931	19.9793	21.7674	20.0235	19.7844	20.2775	19.8781	19.0418	19.6689
LV147_HUMAN	Immunoglobulin lambda variable 1-47	IGLV1-47	12284	53.85	4	2	0.275418	0.00318099		24.1984	23.6767	23.756	23.7082	23.7266	24.0536	23.0845	23.2583	24.4384	23.8459	23.6765	23.5785	23.7144	23.3229	23.6471	23.2307	23.2773	24.1906	24.2958	24.4419	24.175	24.2619	24.1008	23.8501	24.4084	23.7511	24.2246	24.0748	23.6679	23.6112	24.1372	23.5879	24.3046	24.136	23.1663	23.527	23.9657	23.5263	24.2618	23.3691
CD14_HUMAN	Monocyte differentiation antigen CD14	CD14	40076	29.87	6	6	0.281737	0.0137233		18.9677	21.2541	18.6639	20.0448	21.2723	20.7828	20.1669	20.4632	20.3476	21.3167	20.1362	20.8402	20.262	21.0008	20.7933	21.3276	20.1898	20.1887	20.6476	20.8454	20.2658	21.0539	20.8099	19.5971	20.8692	20.141	20.5225	20.0137	21.4592	21.0892	21.1063	20.0446	20.5028	20.5802	20.8464	20.3393	20.8058	20.3011	20.0403	20.8534
CD5L_HUMAN	CD5 antigen-like	CD5L	38088	60.81	13	13	0.286958	0.0179008		24.7281	25.0821	25.8799	25.609	25.6231	25.1085	24.6126	24.9222	25.0872	25.945	24.786	25.8067	24.2978	26.839	25.5694	25.9147	25.2037	25.2541	25.6914	24.7588	25.1749	25.245	25.4305	24.8757	26.0159	25.7308	24.6773	25.8016	24.6974	24.9298	25.7095	25.2174	26.3383	24.8742	23.7571	25.0232	25.4101	25.1499	24.7811	25.7583
ECM1_HUMAN	Extracellular matrix protein 1	ECM1	60674	21.67	7	7	0.291074	0.0316145		21.4816	21.9064	22.011	21.935	20.9478	21.6432	22.0796	22.9048	22.9447	21.503	22.2209	21.2048	21.116	21.647	22.1928	18.2833	22.0512	22.9764	20.1611	22.0982	22.1057	21.4074	22.0724	21.4322	21.9123	21.1366	21.6902	21.4884	21.9062	22.1013	22.1304	21.2489	23.1939	21.0864	22.2183	21.9973	22.2932	21.9515	21.2832	19.5929
IGHM_HUMAN	Immunoglobulin heavy constant mu	IGHM	49440	71.74	40	11	0.296357	0.017873		27.1272	27.6796	28.1686	27.9093	27.7515	27.2805	27.0424	27.3692	27.5474	28.4408	27.6092	28.2471	26.4101	29.6416	28.2782	28.3629	27.7118	27.5729	28.0627	27.3918	27.5893	27.524	27.4288	27.2592	28.2944	28.074	26.9887	28.3418	27.1471	27.5269	28.1604	27.5681	29.0908	27.0078	26.3928	27.61	27.9741	27.9112	27.5206	28.1266
KVD15_HUMAN	Immunoglobulin kappa variable 3D-15	IGKV3D-15	12534	26.09	3	1	0.298198	0.0377591		21.1022	22.5978	19.5311	18.5293	19.5379	21.1093	21.3624	21.0815	21.8348	22.7844	22.5825	21.3902	18.7565	19.7043	22.0044	22.011	21.7401	22.9741	22.168	22.0064	22.1298	22.5149	21.9646	22.736	22.2693	22.0578	21.7765	22.3824	21.1452	22.8122	21.5578	21.3451	19.0278	22.6276	21.6694	22.3792	20.1075	21.6449	22.6316	21.6723
HV349_HUMAN	Immunoglobulin heavy variable 3-49	IGHV3-49	13056	57.14	6	5	0.302816	0.00816642		22.2356	23.6269	24.4956	24.0669	22.4357	22.3864	22.6161	23.2816	23.7987	24.2308	23.1877	23.2645	22.9066	23.4756	22.7146	22.9199	23.4215	22.4557	22.2532	22.5545	23.7256	23.1709	22.8976	23.6165	23.8419	23.5264	22.8367	24.0367	21.4255	23.4303	23.0957	24.2018	23.463	23.2125	22.668	23.6179	22.8953	23.412	24.0415	23.7284
HV551_HUMAN	Immunoglobulin heavy variable 5-51	IGHV5-51	12675	59.83	6	4	0.303543	0.0491914		22.2363	21.7407	22.6724	21.9597	22.0255	19.6585	21.7057	20.473	22.4433	23.0054	20.3752	20.4407	19.6477	22.1514	22.0024	21.6544	20.7206	21.8654	21.0994	21.2727	20.5287	22.5436	22.2614	22.2506	19.7885	20.5402	20.5364	23.1316	20.1894	22.253	22.1386	22.9854	22.2967	22.4281	21.7008	22.2801	21.1443	22.2679	23.2924	22.0614
LV325_HUMAN	Immunoglobulin lambda variable 3-25	IGLV3-25	12011	17.86	2	2	0.307621	0.0325114		20.1977	20.1784	20.6113	19.8084	20.1139	21.9644	20.8652	20.5345	21.1208	22.3732	20.3371	20.317	20.0692	19.6488	20.5357	19.391	21.4381	21.1282	21.1644	21.0786	21.1459	22.553	21.3365	21.1815	21.185	20.0445	21.0048	21.4375	20.0233	20.3179	20.9156	21.6362	20.6021	21.417	19.2594	21.4782	20.9638	20.859	21.2919	20.8616
PLTP_HUMAN	Phospholipid transfer protein	PLTP	54739	19.88	5	5	0.308361	0.094802		20.7685	20.7881	20.1804	19.3403	20.9007	20.9942	15.7845	18.8286	18.628	21.0844	19.9301	18.8844	20.0751	19.5184	20.6816	19.881	19.3134	20.3122	18.8797	21.3659	16.0138	19.8578	20.5859	19.0786	19.4833	20.7296	20.1719	19.4745	19.6783	19.6825	18.3819	19.0541	18.4492	20.3819	19.071	18.181	15.9301	20.652	20.5827	19.9772
LV657_HUMAN	Immunoglobulin lambda variable 6-57	IGLV6-57	12566	35.9	2	2	0.313239	0.000281827		20.2459	20.3741	20.9574	20.1004	20.1491	20.2833	19.0291	19.9749	20.4828	20.9981	19.8485	20.2032	20.3429	20.1044	19.9812	20.3284	19.3836	19.9576	20.616	20.4322	20.0905	20.5611	19.8423	20.7839	20.3207	20.0736	20.0973	20.1573	20.32	20.6598	20.8355	20.2596	20.8299	20.2389	20.3118	20.1789	19.9188	20.3092	20.887	20.2548
HV226_HUMAN	Immunoglobulin heavy variable 2-26	IGHV2-26	13182	59.66	4	4	0.321855	0.126404		21.5957	20.1948	22.3607	22.0353	19.6458	19.9099	19.4001	21.7378	22.397	19.5323	22.7422	21.017	20.4726	20.6699	22.569	22.2588	22.1118	22.3699	22.448	19.713	22.5998	21.6964	22.2861	22.6527	21.1126	22.1044	22.0445	22.602	20.0655	21.011	22.1232	21.3585	18.544	23.1835	18.8018	22.5278	21.9087	19.8836	22.2057	21.6034
BGH3_HUMAN	Transforming growth factor-beta-induced protein ig-h3	TGFBI	74681	18.3	8	8	0.322495	0.0420316		19.3811	19.2422	18.2969	17.9688	18.1174	18.6275	20.6817	20.2345	18.6328	19.4373	19.6073	18.1803	18.864	19.447	20.3495	19.4923	19.5568	18.2632	20.5331	18.1469	19.5623	19.3779	19.5188	18.4633	17.692	19.7531	20.1999	18.3144	19.9726	18.6175	18.2107	18.7452	19.4706	20.4935	18.7025	18.4499	18.6464	18.224	18.4466	19.4493
TM198_HUMAN	Transmembrane protein 198	TMEM198	39475	2.5	3	3	0.330186	0.247546		23.6936	19.6578	23.1444	22.5451	19.4413	23.9882	23.497	23.202	24.0492	23.372	21.0085	18.8911	24.0956	23.9914	23.9544	18.9869	23.9623	19.5581	23.8305	24.5074	20.6512	19.6478	23.7139	21.2588	19.6135	18.6251	23.6579	23.3107	24.0258	23.7384	23.5394	22.6682	23.6585	23.9947	23.5157	24.4062	24.003	19.7198	23.6825	24.0818
LV144_HUMAN	Immunoglobulin lambda variable 1-44	IGLV1-44	12201	42.74	3	1	0.335384	0.00575122		17.461	17.9958	19.3679	18.8944	17.3042	18.2201	17.9958	18.1863	19.287	18.2885	19.1422	18.8686	18.2115	19.6059	19.7242	17.3445	18.0034	19.9452	19.4493	19.1713	20.1681	19.8272	18.9259	18.4907	18.4261	19.3918	19.6231	19.0593	19.0972	19.1401	19.604	19.8967	19.8446	19.1002	19.1289	19.2132	19.244	20.2194	20.0775	19.8573
LV140_HUMAN	Immunoglobulin lambda variable 1-40	IGLV1-40	12302	69.49	4	4	0.362606	0.00512286		21.1624	21.0033	22.7935	21.3397	20.8997	21.7544	21.5843	21.2083	21.9309	23.3395	21.5452	21.871	22.2595	21.8601	22.7695	21.4394	21.1966	22.4831	21.8947	22.6675	22.2117	22.9986	24.8824	22.923	21.1383	21.8912	22.3915	21.1882	21.6812	23.0139	22.4588	23.0516	22.4991	22.1277	21.6374	22.8545	23.415	23.5224	22.9651	22.2947
KV105_HUMAN	Immunoglobulin kappa variable 1-5	IGKV1-5	12782	17.95	3	3	0.367268	6.09236e-05		21.3863	22.2278	23.029	22.4343	22.2413	21.9993	21.2923	22.4288	22.1798	23.4883	22.5855	22.4139	23.3158	22.837	22.5119	22.5101	23.2159	22.7166	22.3267	22.2568	23.0145	23.077	23.0839	22.6317	23.0485	23.5673	22.467	22.2074	22.9351	22.9755	23.078	22.801	22.7815	23.2532	21.7056	21.8578	22.9727	23.0009	23.9028	23.1583
MBL2_HUMAN	Mannose-binding protein C	MBL2	26144	26.61	6	6	0.37527	0.0540139		21.7225	19.9336	18.5041	20.5471	20.7499	19.9398	20.3337	21.9109	16.0829	19.8075	19.1291	18.4462	18.3476	19.2198	19.6919	20.3906	20.4073	19.6456	22.2901	21.0414	21.6863	19.8766	19.9533	20.427	20.9656	20.572	19.0381	19.3225	19.6248	19.0738	19.0666	18.7873	20.7918	18.0857	20.1196	20.822	20.3162	20.0561	19.1552	19.3223
ENPP2_HUMAN	Ectonucleotide pyrophosphatase/phosphodiesterase family member 2	ENPP2	98994	6.03	3	3	0.398763	0.000538889		16.2473	17.7665	16.2132	15.8726	16.2429	16.2471	16.4025	18.4266	16.6026	16.9822	15.572	16.632	16.3416	16.1299	15.6656	16.7116	16.4043	16.4477	16.2426	16.2321	16.2467	15.6643	16.4046	16.3846	16.49	16.5287	16.1402	16.2242	16.4052	15.5632	16.2986	16.3245	16.0063	15.7771	15.9151	15.4068	16.5168	17.3069	16.0738	16.7504
HV309_HUMAN	Immunoglobulin heavy variable 3-9	IGHV3-9	12945	53.39	7	5	0.404332	0.00182445		21.8994	23.3002	23.0732	21.9591	23.7149	21.7984	23.5473	23.2459	23.8366	21.5769	23.5534	23.9996	24.7839	22.2416	22.8887	24.346	23.4211	24.2168	23.9476	23.8512	24.2731	22.8868	22.8775	23.0509	23.6915	24.2466	22.738	23.6422	23.8931	24.5506	23.8742	24.127	22.8436	24.4318	23.4793	23.829	23.4341	23.7005	22.092	24.2654
HV323_HUMAN	Immunoglobulin heavy variable 3-23	IGHV3-23	12582	53.85	7	3	0.429909	0.0177911		18.0846	17.8953	18.0145	18.0556	16.3683	18.7722	15.7802	17.8573	18.3713	17.8095	18.2502	19.362	20.2519	19.1664	18.0846	18.1777	17.5238	16.1923	17.6027	16.6727	17.2272	15.4765	20.8207	18.0569	18.8642	20.2381	18.0447	18.2575	18.086	17.8851	19.0838	19.7025	17.2082	16.9575	18.1735	18.6585	20.3148	19.0228	16.2361	19.4797
A2MG_HUMAN	Alpha-2-macroglobulin	A2M	163291	80.26	137	126	0.439713	6.20344e-06		30.9778	31.9768	30.6539	30.4657	31.7534	32.1387	31.3282	31.3116	31.5837	31.0782	31.0554	31.5045	31.1752	30.7857	31.0391	31.301	31.9845	31.0772	31.1427	32.1077	31.0068	31.1739	30.6962	30.9006	30.6064	31.0331	31.6262	30.8226	32.5886	30.899	31.5416	30.8806	31.3607	32.028	30.9409	31.3048	31.1063	31.5242	30.9562	30.7908
FBLN3_HUMAN	EGF-containing fibulin-like extracellular matrix protein 1	EFEMP1	54641	33.06	10	10	0.440488	0.0343367		19.9187	20.1101	20.5956	19.8694	19.6981	21.5239	21.0555	20.1444	19.0779	20.7856	18.6285	20.3225	19.9771	18.7058	20.5992	21.3124	20.0843	20.0387	20.2083	20.235	16.3959	20.5617	20.5403	20.3643	19.8391	19.8333	21.4252	20.5149	21.3008	19.5885	19.9844	17.5482	20.0921	19.1773	19.9937	19.9375	18.9166	18.8451	18.9267	20.1226
LV321_HUMAN	Immunoglobulin lambda variable 3-21	IGLV3-21	12446	39.32	4	3	0.447152	0.00993911		21.6019	20.1778	20.7811	21.8638	21.4516	21.546	20.8133	20.0597	21.7478	21.2726	22.9211	22.0409	21.8467	20.644	21.3573	20.9748	21.0349	21.4854	21.7403	19.9031	22.1598	21.344	23.0372	21.703	21.5405	22.5003	21.9757	22.6688	20.1547	22.4282	22.7031	22.8594	21.2345	21.6432	20.6898	23.0458	20.3465	23.0388	22.6648	19.6014
CBPB2_HUMAN	Carboxypeptidase B2	CPB2	48424	37.12	11	11	0.470095	0.0221616		22.9949	22.994	22.4819	24.2542	24.9738	23.1929	24.9	22.8722	22.893	22.1656	24.4436	22.3765	22.8454	22.9233	24.5962	22.5104	23.0632	22.905	22.9108	23.0402	24.9781	22.4176	24.9006	24.6701	23.0583	22.4276	23.5766	23.2845	25.761	22.8233	22.7967	24.5402	22.6794	25.3061	24.4622	22.2451	22.6659	24.9112	24.6861	22.6897
KV116_HUMAN	Immunoglobulin kappa variable 1-16	IGKV1-16	12618	31.62	4	4	0.513399	0.0145326		19.447	20.8206	21.3858	20.6323	20.367	19.5258	15.9967	21.0423	16.2725	20.7306	16.3191	21.0769	21.3493	21.3064	22.349	20.1752	21.7083	20.2639	20.7179	20.9128	20.356	21.4466	19.3877	20.9131	21.5992	22.0741	22.3932	20.7868	20.5013	20.6311	20.7218	20.8446	20.8273	20.0977	16.3314	21.4655	21.2925	20.5364	20.443	18.8337
CXCL7_HUMAN	Platelet basic protein	PPBP	13894	37.5	5	5	0.525503	0.0274298		23.2866	22.8484	25.776	26.9314	24.1086	26.3329	25.8598	28.1054	26.7739	25.9098	24.8508	26.619	26.4537	25.814	24.3488	25.9007	26.1302	26.0222	25.4527	25.3646	26.794	25.7523	25.5641	25.7825	26.0069	26.4767	22.7006	26.1715	25.9865	25.5664	26.6059	26.1021	21.5568	22.2628	25.1888	26.0954	25.9485	25.6188	25.6453	23.7918
LV218_HUMAN	Immunoglobulin lambda variable 2-18	IGLV2-18	12412	28.81	4	4	0.554984	0.000634691		20.597	21.0646	21.396	21.533	21.9765	21.177	20.5256	21.1058	21.4239	22.1957	20.7032	19.5656	19.9634	20.4259	20.7551	20.0595	21.669	21.7499	20.8654	20.5564	22.5517	21.0661	22.4202	22.3659	21.243	22.1285	21.6905	20.0833	20.7753	23.0581	22.0573	20.33	21.7054	21.5871	21.1375	20.8433	21.252	20.993	21.1726	19.8662
IGJ_HUMAN	Immunoglobulin J chain	JCHAIN	18099	61.01	11	11	0.563463	6.57085e-07		24.2893	24.7843	25.5161	25.0685	25.2524	25.1393	24.4622	24.9199	25.117	25.743	24.9791	26.0296	24.955	26.4696	25.9913	25.9511	25.4625	25.6463	25.4454	25.1725	25.2667	25.5279	25.5875	24.638	25.8268	25.3945	24.9763	25.5636	24.6807	25.6812	26.0919	25.3309	26.0712	25.7421	25.2252	25.2421	25.5318	25.2132	25.0476	25.4566
FCGBP_HUMAN	IgGFc-binding protein	FCGBP	572017	6.9	12	12	0.599343	0.00145957		19.5743	19.0098	18.5652	18.5863	20.4972	18.3014	20.3074	18.3019	19.8878	21.7351	18.8339	18.4262	20.6663	18.3838	19.2196	22.5673	18.9326	18.4876	18.6858	20.8881	20.3896	19.9606	19.7095	20.3221	19.3844	19.4798	20.7327	20.153	19.7336	18.2829	18.5269	18.3878	19.3973	19.5682	20.7659	19.124	18.3394	19.9129	19.5914	20.2053
FINC_HUMAN	Fibronectin	FN1	272320	50.22	74	74	0.609535	0.00353016		26.2692	26.4847	25.948	26.1015	24.228	26.0938	26.96	29.0895	28.7422	25.2461	23.9396	28.867	27.4223	26.014	26.6877	24.5744	25.3235	28.1614	25.0939	27.2547	27.4418	27.1892	26.0995	25.7279	27.898	24.3636	26.1144	26.3088	25.4343	26.1706	25.4881	26.1256	29.2189	26.062	26.3222	25.7668	25.8865	24.3791	25.3051	25.6649
QSOX1_HUMAN	Sulfhydryl oxidase 1	QSOX1	82578	17	9	9	0.618134	7.4651e-11		19.7362	19.5141	19.2133	20.9478	20.8958	20.6851	21.0978	19.884	20.6813	20.9124	20.4997	20.3531	21.0978	20.524	19.5553	20.7943	19.1507	20.5851	20.2773	20.3491	20.8295	20.8761	20.2965	20.9981	20.6135	21.1862	21.2764	20.4319	20.6001	20.1168	19.4896	20.6098	20.8153	21.3161	20.0924	20.4175	20.3562	20.2608	18.7938	20.1747
LV39_HUMAN	Immunoglobulin lambda variable 3-9	IGLV3-9	12332	30.43	3	2	0.645212	0.000283435		21.2087	21.6559	22.3407	21.5861	19.6818	21.3151	19.4828	20.1316	19.8155	18.4075	21.0372	21.7377	21.8853	20.1525	20.5405	19.5231	21.2761	21.5407	21.4679	20.9633	18.5772	21.2546	21.6776	18.8051	19.6973	21.3421	21.9716	20.4913	19.5995	21.2001	21.754	21.3189	17.2586	20.8951	20.439	21.0917	20.692	21.7891	22.3127	20.1969
KV320_HUMAN	Immunoglobulin kappa variable 3-20	IGKV3-20	12557	46.55	6	4	0.706365	0.028909		25.333	22.0456	26.3628	22.1975	22.3484	21.4152	24.7728	25.2718	25.9588	26.6605	26.4337	25.4678	23.26	26.4085	26.7362	21.838	26.3697	26.1106	26.1475	26.1254	22.1576	26.5353	26.2289	26.1005	25.9015	26.3514	22.1684	22.4835	25.6303	26.3059	25.9499	26.048	23.0692	22.2715	22.2391	26.2306	23.0262	26.9933	26.7471	25.9762
SHBG_HUMAN	Sex hormone-binding globulin	SHBG	43779	61.19	14	14	0.718896	0.000398963		22.5483	22.2047	22.1034	20.969	18.9545	22.5824	21.0037	22.7076	21.4585	23.4588	21.0178	20.2182	19.0299	19.3192	22.5403	21.4529	22.155	21.8053	20.3122	22.8462	20.5926	19.8099	20.957	20.0195	19.2683	17.4382	20.9225	20.0797	22.6257	22.3318	21.4449	21.1588	18.2456	22.273	21.2001	20.0726	20.8307	21.3856	20.6867	21.0592
LAMP2_HUMAN	Lysosome-associated membrane glycoprotein 2	LAMP2	44961	4.88	2	2	0.778627	0.00519985		17.8776	17.8922	17.9304	17.4082	17.9797	19.3464	18.9353	19.2069	18.6979	19.0373	16.9856	16.7628	19.1421	16.9846	18.0597	17.1742	18.9641	18.1021	17.3285	16.6918	21.594	17.1365	18.1511	17.0025	15.709	21.0658	15.8681	16.9707	16.8948	19.8981	21.0505	18.8569	16.6472	18.9822	17.1428	16.5658	18.3781	17.1383	16.9546	17.0038
LG3BP_HUMAN	Galectin-3-binding protein	LGALS3BP	65331	42.22	15	15	0.843969	7.34114e-09		21.2023	21.5137	22.086	21.7406	22.5949	22.0087	22.9553	22.8318	18.6033	22.7719	21.0222	22.92	23.0963	22.2641	21.6949	22.8801	21.5418	23.7882	22.3809	22.1075	22.5996	22.5871	22.3368	22.4481	22.2208	23.9089	22.5964	22.8084	23.6981	21.6796	22.6094	21.8254	22.9223	21.5384	22.8042	22.3923	22.5884	22.2433	22.348	21.7421
CO7_HUMAN	Complement component C7	C7	93518	49.94	31	31	0.913764	1.23556e-15		23.8984	24.8641	24.2842	23.9945	23.998	24.9034	24.6718	23.8929	24.8593	24.1976	24.3885	24.4155	24.9364	23.8502	24.4064	24.8033	24.5396	24.2427	24.7256	25.3455	24.6998	24.3538	24.6792	24.8645	25.4418	24.7404	24.7848	24.4937	25.5527	24.3897	25.0955	24.2743	24.8561	23.5534	24.9776	25.1904	24.7335	23.5196	24.6169	24.7412
[truncated: 118 more columns]

## Sheet: Legend
Supplementary Data : MS-based quantitative proteomic analyzes of the discovery cohort
Abundance in the table are log2 transformed, normalized and imputed
	protein abundance significantly increased in F3F4 group: limma p-value cut-off providing a FDR < 5% according to the Benjamini-Hochberg procedure for multiple comparisons
	protein abundance significantly decreased in F3F4 group: limma p-value cut-off providing a FDR < 5% according to the Benjamini-Hochberg procedure for multiple comparisons
	imputed value for partially missing values in the condition

## Sheet: 2. ELISA Data
		Grenoble cohort (Verification)					Angers cohort (Validation)
		Gal-3BP ng/ml	ALS ng/ml				Gal-3BP ng/ml	ALS ng/ml
Patients	Fibrosis	mean	mean		Patients	Fibrosis	mean	mean
102	0	527.971	9164.28		397	0	402.192	8501.39
122	0	298.085	4250.16		431	0	841.555	7704.09
183	0	160.799	7167.05		447	0	748.022	6407.44
155	0	563.684	11662.2		462	0	728.836	4563.77
179	0	521.34	5905.77		463	0	1001.93	3874.19
164	0	136.725	7040.6		485	0	536.62	4929.11
128	0	292.041	2659.81		588	0	652.944	8906.96
163	0	645.973	8355.35		662	0	961.837	7671.47
126	0	325.888	4946.12		667	0	1089.6	8001.8
160	0	342.685	7349.74		677	0	774.836	2928.14
204	0	389.194	4529.88		679	0	513.989	7067.57
169	0	216.554	6655.27		682	0	607.055	5768.33
135	0	930.269	13324.9		728	0	802.633	5090.12
50	0	958.283	6283.42		745	0	639.812	2391.03
32	0	822.959	6760.79		806	0	1117.56	6441.17
74	0	1244.01	1881.87		814	0	212.915	7461.37
63	0	554.721	7627.5		827	0	563.832	6175.77
2	0	457.818	15776.4		861	0	981.455	1801.69
8	0	698.126	7171.67		876	0	912.394	6785.79
139	0	470.838	6188.17		937	0	945.443	6254.76
19	0	820.989	8308.76		944	0	836.77	10740.3
79	0	602.164	5564.2		1017	0	458.871	5607.18
3	0	522.372	6926.18		343	1	690.935	5314.58
181	1	339.356	6021.05		345	1	767.579	2344.22
191	1	149.141	6800.2		350	1	1872.88	3912.66
174	1	340.166	1805.02		398	1	646.979	6658.16
187	1	229.344	8401.89		408	1	577.81	5757.93
145	1	247.653	5844.23		413	1	457.241	5327.17
222	1	285.279	8394.99		415	1	774.836	8875.6
180	1	341.788	7052		437	1	680.749	6175.77
212	1	187.449	8177.36		449	1	1413.91	8917.94
175	1	289.914	10049		452	1	1402.27	6151.96
201	1	378.827	3892.17		453	1	746.155	9852.56
171	1	289.204	3022.79		456	1	482.369	7821.7
206	1	411.232	6033.67		458	1	478.439	7554.07
75	1	427.01	5657.97		474	1	790.713	8839.71
98	1	317.459	7279.85		484	1	837.879	6157.28
198	1	239.081	9450.42		491	1	559.132	6088.45
185	1	258.528	4827.42		521	1	598.449	7259.51
151	1	1271.35	8475.46		527	1	757.559	4877.26
12	1	1135.63	4124.19		533	1	347.876	6954.55
112	1	1144.89	7761.19		535	1	739.256	5838.15
93	1	1828.31	5911.52		564	1	504.346	6832.64
38	1	1061.94	10159.4		576	1	508.002	4642.57
10	1	447.921	4770.98		578	1	452.623	3791.4
59	1	849.088	8316.08		600	1	593.819	8002.71
41	1	914.646	11751.1		618	1	1115.28	11394
215	1	981.409	3365.06		643	1	1155.92	4263.09
203	1	538.231	6745.81		647	1	1162.18	2749.77
186	1	414.615	5543.57		661	1	812.607	6368.91
64	1	500.911	8657.22		694	1	891.099	4179.42
84	1	282.554	5437.16		700	1	1597.74	2978.12
220	2	270.721	4367.92		702	1	1093.35	5433.7
199	2	258.832	10196.4		714	1	574.864	4847.43
200	2	388.981	15123		719	1	1182.76	4042.61
221	2	818.498	7254.65		747	1	833.9	5594.31
148	2	370.229	5834.82		749	1	851.767	3147.73
182	2	543.022	6463.33		753	1	498.078	4284.52
202	2	574.626	4166.19		762	1	642.031	5005.69
105	2	359.652	6510.38		788	1	594.863	7767.42
196	2	227.755	5077.64		820	1	366.345	6668.69
99	2	170.977	4645.92		833	1	493.83	2132.6
97	2	274.043	5081.76		871	1	569.383	12488.4
100	2	278.541	7273.54		942	1	446.425	4763.6
158	2	318.865	9811.35		972	1	642.598	6959.9
172	2	460.465	7799.41		973	1	700.563	6250.05
194	2	956.503	6105.8		996	1	709.565	10604.9
208	2	287.785	8950.83		998	1	664.24	8837.17
123	2	457.061	2498.29		1008	1	719.209	4817.99
216	2	589.263	5643.67		1028	1	1264.67	4674.59
189	2	458.423	6252.91		1073	1	558.342	9210.83
91	2	478.971	2556.24		386	2	424.628	5057.15
219	2	420.156			392	2	774.836	7648.5
207	2	525.48	4138.17		394	2	685.094	10372.9
176	2	505.907	3550.19		424	2	601.291	8194.4
47	2	2571.44	5570.25		443	2	1907.3	7106.98
48	2	1187.09	3539.82		455	2	946.655	4952.42
140	2	868.718	6849.46		465	2	1463.18	2286.29
138	2	1087.83	6911.11		466	2	422.854	6466.37
96	2	1119.67	6996.1		471	2	1233.66
144	2	769.222	11062.5		481	2	954.609	6156.51
13	2	979.755	3460.66		483	2	3029.63	1107.02
94	2	1168.49	3629.75		493	2	934.535	5495.74
35	2	850.723	7269.53		518	2	1644.81	2513.91
73	2	280.905	7372.74		524	2	1223.38	3152.8
118	2	683.635	3756.73		526	2	804.967	3522.43
30	2	644.144	4205.73		528	2	378.863	10597.2
34	2	744.765	2312.22		530	2	760.866	9317.34
85	2	577.099	6301.07		536	2	1046.48	8383.5
110	2	417.063	9881.2		537	2	1433.51	4061.82
31	2	802.553	5197.14		562	2	898.5	7582.02
54	2	842.616	3247.8		601	2	650.562	6048.81
83	2	702.955	4271.63		614	2	871.287	4338.29
137	2	395.011	3911.16		616	2	458.871	5969.84
111	2	1048.58	6461.96		620	2	2862.39	8267.96
120	2	596.507	9295.91		621	2	1117.56	6747.24
104	2	401.548	3971.16		627	2	488.743	8465.94
113	2	527.017	7253.54		683	2	404.299	7298.31
168	3	532.232	6437.34		690	2	388.359	5192.43
170	3	821.891	6025.9		707	2	617.778	3762.3
188	3	354.775	5369.49		711	2	983.488	6668.87
167	3	806.628	2662.72		759	2	213.081	11635
193	3	592.965	1902.63		771	2	702.635	5668.37
217	3	399.601	8576.62		782	2	900.651	4510.72
153	3	1244.06	6406.29		796	2	707.068	1289.38
205	3	652.343	2479.28		801	2	842.644	3645.1
192	3	736.199	6995.73		802	2	579.54	5533.93
154	3	480.174	4656.73		810	2	1763.21	2088.87
147	3	581.232	2137.48		835	2	1333.19	1885.6
146	3	538.949	5502.75		836	2	580.16	8181.73
166	3	707.727	11906		851	2	758.432	6882.96
159	3	358.016	7819.97		866	2	574.128	5557.74
161	3	327.291	4979.39		878	2	1175	6299.14
195	3	357.32	6615.46		880	2	726.064	5937.96
119	3	3163.45	3676.95		882	2	438.943	5705.55
5	3	1093.69	3242.57		892	2	792.312	6977.35
131	3	1447.39	1979.28		893	2	430.054	4243.26
132	3	1519.91	5282.31		900	2	780.833	4233.24
117	3	2168.7	4577.77		950	2	590.24	8691.63
124	3	736.743	6860.62		967	2	1025.03	6844.95
92	3	2881.31	4910.53		994	2	581.84	5489.71
52	3	1110.44	5171.1		1005	2	1403.1	7233.91
108	3	1811.36	6401.8		1010	2	188.056	2824.02
16	3	1017.9	5830.28		1095	2	1142.42	5424.22
36	3	1278.78	2328.23		1140	2	1103.79	8037.64
77	3	996.799	4068.86		342	3	538.824	1929.92
103	3	1431.35	2534.2		349	3	315.823	7379.92
81	3	373.744	2659.05		384	3	2575.9	3368.34
130	3	723.868	5984.66		419	3	1620.61	2445.84
55	3	382.746	4922.58		423	3	1860.73	3677.78
133	3	506.514	6237.64		426	3		4846.47
165	4	906.946	2055.11		439	3	1468.31	7782.08
89	4	504.064	6228.2		440	3	1004.72	3888.11
190	4	254.836	3512.26		477	3	1766.94	7940.16
152	4	908.651	1277.23		478	3	1858.97	860.256
71	4	866.916	4792.56		482	3	928.766	6801.21
88	4	591.296	2418.95		486	3	599.186	8133.04
162	4	236.187	2153.7		488	3	1121.22	4683.29
101	4	1718.5	3001.92		492	3	790.319	3244.97
106	4	1317.7	4823.38		517	3	1423.96	3157.87
150	4	665.923	8878.66		523	3	1337.47	2195.7
90	4	791.711	3626.09		531	3	1458.84	5975.42
107	4	1008.57	3656.87		532	3	1080.24	7587.93
61	4	1708.11	5256.45		563	3	696.537	4660.64
134	4	2129.23	4763.11		569	3	1269.01	3461.59
136	4	1594.24	3607.88		574	3	558.191	2022.49
129	4	2948.15	1900.75		579	3	1792.1	2500.58
20	4	1837.75	4963.29		591	3	1101.16	7448.83
14	4		843.903		594	3	1560.93	7969.58
87	4	735.123	4595.54		605	3	2560.18	5510.95
23	4	1182.08	2288.28		607	3	847.508	2932.66
80	4	3570.26	2684.29		613	3	909.88	3963.77
114	4	2346.63	3193.93		626	3	1320.87	2459.5
27	4	2313.92	3828.62		638	3	1521.69	3014.23
15	4		2130.78		642	3	951.548	3888.95
					644	3	531.533	7587.93
					658	3	1423.23	2635.48
					671	3	2455.8	4596.34
					676	3	1022.8	5337.27
					680	3	3825.85	3513.75
					685	3	806.426	1956.97
					686	3	689.172	2260.5
					689	3	1849.85	2809.18
					691	3	1354.27	2399.32
					703	3	1064.73	3152.8
					705	3	906.362	2177.5
					713	3	938.809	6264.35
					722	3	1159.4	3114.92
					724	3	304.387	1546.47
					725	3	2048	4434.21
					741	3	723.354	5768.53
					752	3	1349.08	3188.72
					756	3	916.271	2867.33
					769	3	817.136	6064.56
					770	3	1139.95	1554.28
					777	3	945.814	5594.31
					781	3	846.128	8837.17
					785	3	1084.54	3676.85
					794	3	668.571	4178.57
					798	3	210.655	4765.1
					840	3	744.082	4280.28
					915	3	2238.29	2848.5
					969	3	1376.58	4267.83
					976	3	1170.52	3641.11
					1019	3	1259.44	7166.55
					1090	3	1288.04	3004.74
					388	4	3212.62	3196.87
					436	4	2202.12	1706.19
					565	4	1158.01	3937
					646	4	820.272	2499.39
					664	4	644.107	3034.99
					672	4	2192.84	3521.8
					727	4	872.848	3897.24
					780	4	1432.93	3535.63
					787	4	1581.69	1722.85
					959	4	2273.51	1652.7
					975	4	1490.39	4918.78
					1052	4	315.777	6752.31
					1096	4	1684.4	4761.59
					1111	4	1950.42	1943.05

## Sheet: 3. Detailed Table 1
Variable	Grenoble				Angers
	158				200
	Total	F0-2	F3-4	p-values	Total	F0-2	F3-4	p-values
Age (year)	55 ± 12	53 ± 12	57 ± 11	0.05238	57 ± 12	56 ± 12	59 ± 12	0.0226
Weight (kg)	89 ± 18	88 ± 18	90 ± 18	0.21498	94 ± 19	94 ± 20	95 ± 19	0.39532
Height (cm)	169 ± 10	169 ± 10	169 ± 10	0.71884	167 ± 10	168 ± 10	167 ± 10	0.63122
Waist size (cm)	108 ± 15	107 ± 15	110 ± 14	0.23014	113 ± 14	112 ± 15	115 ± 13	0.06724
Body Mass Index (BMI)(Kg/m2)	30.9 ± 5.5	30.6 ± 5.5	31.3 ± 5.3	0.67448	33.4 ± 6.1	33.0 ± 6.5	33.9 ± 5.4	0.24604
Biological and clinical features
Haptoglobin (g/L)	1.25 ± 0.61	1.31 ± 0.61	1.16 ± 0.59	0.72634	1.24 ± 0.55	1.26 ± 0.57	1.20 ± 0.52	0.5485
A2M (g/L)	2.25 ± 0.87	1.95 ± 0.70	2.77 ± 0.90	0.04136	2.06 ± 0.82	1.78 ± 0.69	2.53 ± 0.81	0.034
ApoA1 (g/L)	1.46 ± 0.25	1.46 ± 0.23	1.45 ± 0.27	0.77948	1.39 ± 0.21	1.38 ± 0.20	1.40 ± 0.22	0.77182
Albumin (g/L)	44.8 ± 4.0	45.2 ± 3.7	44.3 ± 4.5	0.27134	42.4 ± 3.7	43.0 ± 3.7	41.2 ± 3.3	0.27134
CRP (mg/L)	4.3 ± 5.5	3.7 ± 4.7	5.3 ± 6.4	0.06148	4.3 ± 4.9	3.9 ± 4.6	4.9 ± 5.3	0.54186
ALT UI/L	68.4 ± 34.3	66.2 ± 33.0	71.4 ±36.2	0.29834	63.7 ± 41.9	58.9 ± 43.4	71.7 ± 38.2	0.00128
AST UI/L	41.2 ± 21.6	36.0 ± 17.9	49.9 ± 24.2	0.00026	45.5 ± 26.3	38.6 ±22.6	57.1 ± 28.1	< 0.00001
GGT UI/L	153 ± 187	137 ± 189	181 ± 180	0.00298	117 ± 170	85 ± 77	170 ± 251	< 0.00001
Total cholesterol (g/L)	1.96 ± 0.54	2.03 ± 0.58	1.84 ± 0.47	0.9681	1.86 ± 0.45	1.88 ± 0.44	1.81 ± 0.45	0.42372
HDL cholesterol (g/L)	0.53 ± 0.47	0.55 ± 0.47	0.50 ± 0.47	0.5552	0.43 ± 0.11	0.43 ± 0.11	0.42 ± 0.12	0.86502
LDL cholesterol (g/L)	1.16 ± 0.43	1.21 ± 0.42	1.07 ± 0.43	0.59612	1.20 ± 0.42	1.23 ± 0.40	1.14 ± 0.46	0.8181
Triglycerides (g/L)	1.77 ± 1.22	1.79 ± 1.27	1.72 ± 1.15	0.58232	1.70 ± 1.12	1.64 ± 1.17	1.80 ± 1.02	0.7414
Urea (g/L)	5.4 ± 1.5	5.57 ± 1.41	5.05 ± 1.64	0.26272	5.6 ± 2.0	5.9 ± 2.2	5.1 ± 1.75	0.79486
Bilirubin (µmol/L)	11.2 ± 6.1	10.7 ± 5.3	12.4 ± 7.4	0.26272	12.8 ± 7.2	12.6 ± 6.6	13.0 ± 8.2	0.87288
Histological features
Steatosis grade, n (%)
0	10 (6.3%)	9 (5,6%)	1 (0,6%)	N.A.	15 (7.5%)	14 (7.0%)	1 (0.5%)	N.A.
1	31 (19.6%)	22 (13,9%)	9 (5,7%)	N.A.	91 (45.5%)	60 (30.0%)	31 (15.5%)	N.A.
2	54 (34.2%)	33 (20,9%)	21 (13,3%)	N.A.	63 (31.5%)	34 (17.0%)	29 (14.5%)	N.A.
3	63 (39.9%)	34 (21,5%)	29 (18,4%)	N.A.	31 (15.5%)	17 (8.5%)	14 (7.0%)	N.A.
Activity
Hepatocellular ballooning, n (%)
0	29 (18.3%)	27 (17,1%)	2 (1,3%)	N.A.	37 (18.5%)	33 (16.5%)	4 (2.0%)	N.A.
1	72 (45.6%)	51 (32,3%)	21 (13,3%)	N.A.	83 (41.5%)	62 (31.0%)	21 (10.5%)	N.A.
2	57 (36.1%)	21 (13,3%)	36 (22,8%)	N.A.	80 (40.0%)	30 (15.0%)	50 (25.0%)	N.A.
Lobular inflammation, n (%)
0	48 (30.4%)	39 (24,7%)	9 (5,7%)	N.A.	37 (18.5%)	33 (16.5%)	4 (2.0%)	N.A.
1	76 (48.1%)	45 (28,5%)	31 (19,6%)	N.A.	136 (67.5%)	83 (41.5%)	53 (26.5%)	N.A.
2	34 (21,5%)	17 (10,8%)	17 (10,8%)	N.A.	27 (13.5%)	9 (4.5%)	18 (9.0%)	N.A.
Fibrosis, n (%)
0	24 (15.2 %)	24 (15.2 %)	0 (0.0%)	N.A.	22 (11.0%)	22 (11.0%)	0 (0.0%)	N.A.
1	30 (19.0%)	30 (19.0%)	0 (0.0%)	N.A.	49 (24.5%)	49 (24.5%)	0 (0.0%)	N.A.
2	46 (29.1%)	46 (29.1%)	0 (0.0%)	N.A.	54 (27.0%)	54 (27.0%)	0 (0.0%)	N.A.
3	33 (20.9%)	0 (0.0%)	33 (20.9%)	N.A.	61 (30.5%)	0 (0.0%)	61 (30.5%)	N.A.
4	25 (15.8%)	0 (0.0%)	25 (15.8%)	N.A.	14 (7.0%)	0 (0.0%)	14 (7.0%)	N.A.
MASH, n (%)	102 (64.6%)	7 (4,4%)	95 (60,1%)	N.A.	148 (74.0%)	11 (5.5%)	137 (68,5%)	N.A.

## Sheet: 4. Se - Sp - PPV - NPV
ALS
Target Se	Threshold	Sensitivity	Se Lower 95% CL	Se Upper 95% CL	Specificity	Sp Lower 95% CL	Sp Upper 95% CL	VPP	VPN
0.99	860.26	1	0.951	1	0	0	0.03	0.375	0
0.98	1546.47	0.987	0.928	0.998	0.016	0.004	0.057	0.376	0.672
0.95	1652.71	0.96	0.889	0.986	0.016	0.004	0.057	0.369	0.4
0.9	1943.05	0.907	0.82	0.954	0.032	0.013	0.08	0.36	0.364
0.8	2459.50	0.8	0.696	0.875	0.073	0.039	0.132	0.341	0.378
Target Sp	Threshold	Sp	Sp Lower 95% CL	Sp Upper 95% CL	Sensitivity	Se Lower 95% CL	Se Upper 95% CL	VPP	VPN
0.99	1248.84	0.992	0.956	0.999	0	0	0.049	0	0.623
0.98	1163.50	0.984	0.943	0.996	0	0	0.049	0	0.621
0.95	1059.72	0.952	0.898	0.978	0	0	0.049	0	0.613
0.9	890.70	0.903	0.838	0.944	0	0	0.049	0	0.601
0.8	8002.71	0.806	0.728	0.866	0.027	0.007	0.092	0.077	0.58
Gal-3BP
Target Se	Threshold	Sensitivity	Se Lower 95% CL	Se Upper 95% CL	Specificity	Sp Lower 95% CL	Sp Upper 95% CL	VPP	VPN
0.99	210.66	1	0.951	1	0.008	0.001	0.044	0.377	1
0.98	304.39	0.986	0.927	0.998	0.024	0.008	0.068	0.377	0.741
0.95	315.82	0.959	0.887	0.986	0.024	0.008	0.068	0.371	0.494
0.9	599.19	0.905	0.817	0.953	0.328	0.252	0.414	0.447	0.852
0.8	790.32	0.811	0.707	0.884	0.576	0.488	0.659	0.534	0.836
Target Sp	Threshold	Sp	Sp Lower 95% CL	Sp Upper 95% CL	Sensitivity	Se Lower 95% CL	Se Upper 95% CL	VPP	VPN
0.99	3029.63	0.992	0.956	0.999	0.027	0.007	0.093	0.669	0.63
0.98	1950.42	0.984	0.944	0.996	0.149	0.085	0.247	0.848	0.658
0.95	1620.61	0.952	0.899	0.978	0.243	0.16	0.352	0.752	0.677
0.9	1337.48	0.904	0.84	0.944	0.419	0.313	0.533	0.724	0.722
0.8	1101.16	0.8	0.721	0.861	0.554	0.441	0.662	0.624	0.749
{ALS; Gal-3BP}
Target Se	Threshold	Sensitivity	Se Lower 95% CL	Se Upper 95% CL	Specificity	Sp Lower 95% CL	Sp Upper 95% CL	VPP	VPN
0.99	-4.57	1	0.951	1	0.089	0.05	0.152	0.397	1
0.98	-4.39	0.986	0.927	0.998	0.153	0.1	0.227	0.411	0.948
0.95	-4.28	0.959	0.887	0.986	0.194	0.134	0.272	0.417	0.887
0.9	-3.41	0.905	0.817	0.953	0.565	0.477	0.649	0.555	0.908
0.8	-3.04	0.811	0.707	0.884	0.702	0.616	0.775	0.62	0.861
Target Sp	Threshold	Sp	Sp Lower 95% CL	Sp Upper 95% CL	Sensitivity	Se Lower 95% CL	Se Upper 95% CL	VPP	VPN
0.99	-0.41	0.992	0.956	0.999	0.149	0.085	0.247	0.918	0.66
0.98	-0.70	0.984	0.943	0.996	0.149	0.085	0.247	0.848	0.658
0.95	-1.22	0.952	0.898	0.978	0.23	0.149	0.337	0.742	0.673
0.9	-1.90	0.903	0.838	0.944	0.392	0.289	0.506	0.708	0.712
0.8	-2.66	0.806	0.728	0.866	0.703	0.591	0.795	0.685	0.819
